# Supplementary material for: EMT‐associated bias in the Parsortix® system observed with pancreatic cancer cell lines
Source: Mol Oncol. 2025 Jun 18;19(11):3360–75. doi: 10.1002/1878-0261.70066 (PMC12591324; doi:10.1002/1878-0261.70066)
Supplement: Supplementary file 2 — Table S1. Excel file containing the qRT‐PCR primers for reference and target genes used to characterize MCF7 iZEB cells. [file MOL2-19-3360-s006.xlsx]

## Sheet: Sheet1
Target gene	Primer sequences
TBP	CGGCTGTTTAACTTCGCTTC
	CACACGCCAAGAAACAGTGA
MATR3	CGGCAGGAATAGGCCTTCTT
	CGTGCAGTACCCTGGTTCATC
ZEB1	TGTTACCAGGGAGGAGCAGTG
	TCTTGCCCTTCCTTTCTGTCA
CDH1	GTCACTGACACCAACGATAATCCT
	TTTCAGTGTGGTGATTACGACGTTA
OCLN	TCAAACCGAATCATTATGCACCA
	AGATGGCAATGCACATCACAA
VIM	GACAATGCGTCTCTGGCACGTCTT
	TCCTCCGCCTCCTGCAGGTTCTT
FN1	GTGCCTGGGCAACGGA
	CCCGACCCTGACCGAAG
CLDN4	GGCCGGCCTTATGGTGATA
	GGCCGGCCTTATGGTGATA
CD44	AAAAATGGTCGCTACAGCATCT
	GGTGCTATTGAAAGCCTTGCAG
