# Supplementary material for: EMT‐associated bias in the Parsortix® system observed with pancreatic cancer cell lines
Source: Mol Oncol. 2025 Jun 18;19(11):3360–75. doi: 10.1002/1878-0261.70066 (PMC12591324; doi:10.1002/1878-0261.70066)
Supplement: Supplementary file 3 — Table S2. Excel file containing the Pearson correlation coefficients for each replicate per cell line after log2 transformation. Green boundaries are the values between PANC‐1 replicates, blue for CAPAN‐1 and orange for MIA PaCa‐2. Red boundaries indicate the unexpected high correlation between PANC‐1 replicates and MIA PaCa‐2 replicate 1. [file MOL2-19-3360-s003.xlsx]

## Sheet: Sheet1
		PANC-1				CAPAN-1				MIA PaCa-2
		1	2	3	4	1	2	3	4	1	2	3	4
PANC-1	1		0.979	0.977	0.982	0.876	0.863	0.872	0.866	0.966	0.903	0.901	0.901
	2	0.979		0.984	0.979	0.875	0.866	0.875	0.869	0.97	0.901	0.903	0.899
	3	0.977	0.984		0.98	0.877	0.869	0.875	0.872	0.97	0.9	0.903	0.899
	4	0.982	0.979	0.98		0.88	0.869	0.876	0.87	0.967	0.903	0.903	0.898
CAPAN-1	1	0.876	0.875	0.877	0.88		0.969	0.975	0.972	0.863	0.866	0.869	0.864
	2	0.863	0.866	0.869	0.869	0.969		0.97	0.967	0.866	0.854	0.855	0.853
	3	0.872	0.875	0.875	0.876	0.975	0.97		0.977	0.864	0.868	0.873	0.867
	4	0.866	0.869	0.872	0.87	0.972	0.967	0.977		0.867	0.862	0.866	0.86
MIA PaCa-2	1	0.966	0.97	0.97	0.967	0.863	0.866	0/864	0.867		0.887	0.887	0.882
	2	0.903	0.901	0.9	0.903	0.866	0.854	0.868	0.862	0.887		0.981	0.982
	3	0.901	0.903	0.903	0.903	0.869	0.855	0.873	0.886	0.887	0.981		0.984
	4	0.901	0.899	0.899	0.898	0.864	0.853	0.867	0.86	0.882	0.982	0.984
