# Supplementary material for: EMT‐associated bias in the Parsortix® system observed with pancreatic cancer cell lines
Source: Mol Oncol. 2025 Jun 18;19(11):3360–75. doi: 10.1002/1878-0261.70066 (PMC12591324; doi:10.1002/1878-0261.70066)
Supplement: Supplementary file 4 — Table S3. Excel file containing the results of the ANOVA test and the pairwise comparison (two‐sample t‐test) between the pancreatic cancer cell lines. [file MOL2-19-3360-s001.xlsx]

## Sheet: ANOVA (Z-scoring)
Protein IDs	Gene.names	PANC-1_1	PANC-1_2	PANC-1_3	PANC-1_4	CAPAN-1_1	CAPAN-1_2	CAPAN-1_3	CAPAN-1_4	MIA-PaCa-2_2	MIA-PaCa-2_3	MIA-PaCa-2_4	-Log(p-value)
Q9UNL2	SSR3	-0.630689	0.680367	-0.573938	-0.363564	1.44113	0.30736	1.49846	0.704309	-1.31291	-1.37979	-0.370732	2.22906
Q9Y4P1	ATG4B	-1.19388	0.338305	-0.344813	-0.759182	0.34866	0.341808	-0.406678	-0.920702	2.53865	0.212004	-0.154174	0.697941
O95104	SCAF4	-0.162105	0.337044	0.483621	-0.911047	-0.675364	-1.32701	-0.902275	-0.775539	1.37954	1.25186	1.30127	3.36316
Q14232	EIF2B1	0.6798	0.843456	1.14657	1.65892	-0.6868	-1.85313	-0.499461	-0.694207	-0.223438	-0.228662	-0.14305	3.06548
Q9BTC0	DIDO1	-0.421226	-0.160864	-0.161778	-0.987743	1.23307	1.61405	0.893152	0.935322	-0.916793	-1.23886	-0.788326	4.19057
P49023	PXN	1.03005	0.973395	1.19694	1.08963	-0.988355	-1.44161	-0.695898	-1.34053	0.184555	0.0190422	-0.0272163	5.58565
Q9HD42	CHMP1A	-0.308711	-2.60192	-0.693753	-0.403592	0.745661	0.606223	0.66227	0.777671	0.267465	0.441755	0.506927	1.80278
Q9NP72	RAB18	-0.183145	-0.57234	-0.731427	0.0910051	1.34947	1.12897	0.989785	1.05037	-1.67194	-0.539182	-0.911564	3.74506
P13797	PLS3	1.07673	1.28434	1.27993	1.24464	-0.566676	-0.42836	-0.325439	-0.501242	-0.929641	-1.05814	-1.07615	8.52948
Q15428	SF3A2	-1.60126	-0.234965	-0.692953	-0.679719	-0.48417	-0.606763	0.0431355	0.247052	1.70083	0.82659	1.48222	2.87918
P26599	PTBP1	1.56544	0.127858	-1.72404	-0.352197	-0.168832	-0.889406	0.650861	-0.442728	1.69322	-0.119129	-0.341054	0.13058
O95758	PTBP3	-1.02166	-0.330081	-1.06435	-0.777527	0.684361	1.21901	1.44301	1.42443	-0.642026	-0.155505	-0.779657	4.12446
P63104	YWHAZ	-0.197137	0.0930267	0.208344	0.302142	0.985554	1.34266	0.679329	0.798388	-1.26196	-1.47653	-1.47381	5.49494
Q9H0C8	ILKAP	0.644586	0.545624	-0.0699344	-0.424176	-0.273781	2.53384	-0.487779	-1.31596	-0.727055	-0.307394	-0.117972	0.110427
O43633	CHMP2A	1.2606	-0.305153	1.4786	1.49876	-0.241843	0.324308	-0.503768	-0.374225	-1.05479	-0.888315	-1.19417	2.27828
Q9Y6K5	OAS3	0.236015	0.0772228	0.347009	0.0382566	0.933534	0.894331	0.888342	0.963136	-1.38779	-1.62187	-1.36819	7.91332
P50402	EMD	1.09775	0.999192	1.15986	1.26851	-0.946688	-0.828635	-1.4202	-1.0894	-0.00370546	-0.235679	-0.00100116	6.26818
Q6PJG6	BRAT1	0.204552	0.0214254	0.0052453	-0.152932	-1.28059	-0.7391	-1.10546	-1.01252	1.28074	1.3803	1.39834	6.58706
P02795	MT2A	0.823816	-0.607709	-0.754752	-0.951172	-0.609035	-0.535521	-0.802743	-0.694594	1.36851	1.41776	1.34543	2.78733
P80294	MT1H	0.725707	-1.43152	0.955827	-1.2621	-0.0508397	0.124248	1.30005	1.3962	-0.249459	-0.579938	-0.92817	0.670863
O95373	IPO7	1.07674	1.13767	1.04963	1.16522	-0.951066	-1.46578	-1.05362	-0.947372	0.114107	-0.0112574	-0.114273	6.66188
Q13813	SPTAN1	0.139931	-0.231761	-0.365793	0.373065	0.898939	1.29695	1.09512	0.655706	-0.679304	-1.52987	-1.65299	3.78464
Q96LD8	SENP8	0.0285894	-1.06564	-1.02418	-0.572924	-0.857208	0.413731	-0.965851	1.6362	0.520954	0.264967	1.62136	0.796919
P60059	SEC61G	-1.43891	-0.189346	-0.88005	-0.0537142	0.915626	1.6933	-0.0786657	-0.105302	1.54117	-0.829371	-0.574744	0.648978
Q6P4R8	NFRKB	0.263682	0.73374	0.255477	0.680273	1.63455	-0.231906	-1.80656	0.191012	0.469752	-0.763637	-1.42638	0.372949
Q9NVV0	TMEM38B	1.02487	1.13381	1.07527	0.946733	0.350253	-1.23465	-1.60094	0.0509685	-0.411251	-0.25604	-1.07902	2.01649
Q15370	ELOB	1.12864	0.983223	1.75973	0.950302	-0.543797	-1.21157	-0.600925	-0.620006	-0.595062	-0.38593	-0.864609	4.30841
Q8WYA6	CTNNBL1	0.49116	-0.34719	-0.813293	-0.292363	-0.464005	-1.96355	0.111532	-0.0467259	0.249562	1.62733	1.44754	1.31561
Q96EA4	SPDL1	1.07403	1.04523	1.18285	1.28476	-0.532128	-0.499372	-1.83619	-0.372952	-0.511835	-0.576702	-0.257697	3.28342
P61923	COPZ1	0.126531	-0.186533	1.36805	0.688874	-0.0884427	-0.620989	0.511499	-1.40165	-1.8192	1.28672	0.13514	0.321432
O00429	DNM1L	0.546897	0.595328	0.453703	0.508847	-1.37668	-1.18355	-1.1925	-1.20421	0.917104	0.976695	0.958371	9.67944
Q9Y4K4	MAP4K5	-0.462406	-1.45452	-1.08679	-1.05811	0.957192	1.1603	1.20377	1.15544	0.190473	-0.0749525	-0.530392	4.37079
Q13045	FLII	-0.413211	-0.57247	-0.384123	-0.661703	1.33766	1.17106	1.30115	1.10145	-1.02656	-0.729018	-1.12425	7.04277
O43504	LAMTOR5	0.780994	-0.326256	-0.943971	0.398013	0.683071	0.984598	0.961974	1.1395	-1.42047	-1.19381	-1.06364	2.85122
Q9BW60	ELOVL1	0.97964	1.07721	0.0459087	-0.193823	1.79897	-0.732004	-0.279657	0.282595	-0.196189	-1.39109	-1.39156	0.932865
Q9NQC3	RTN4	1.6558	0.769276	1.13987	0.910703	0.18704	-0.0899494	-0.695689	-0.543963	-1.07048	-1.19943	-1.06318	4.06617
P63172	DYNLT1	-0.243948	-0.054199	0.0503721	0.364901	-0.431545	-0.881503	-1.22812	-1.33799	1.9929	0.926404	0.842733	3.27611
Q9BV40	VAMP8	0.242624	0.0594398	0.0153261	-0.160595	0.969684	0.946873	0.982347	1.12739	-1.37232	-1.45659	-1.35418	7.86053
P0DPB6	POLR1D	0.128344	1.51545	1.1614	-0.592772	0.185029	-1.5677	-1.61418	0.303119	-0.43784	0.156911	0.762231	0.648378
Q68CZ2	TNS3	0.837343	1.00411	0.861244	1.56769	-1.42682	-0.188815	0.264173	-0.261251	-1.37307	-0.349669	-0.934948	2.45308
P43686	PSMC4	0.753507	1.18748	1.58824	1.28792	-0.701325	-0.813839	-1.14025	-0.402864	-0.55918	-0.909601	-0.290093	4.32518
Q8N556	AFAP1	1.0577	0.368611	0.930386	0.295637	0.336083	-1.27839	-0.539566	-2.29081	0.546273	0.140407	0.433675	1.48049
Q06787	FMR1	0.62917	1.49185	1.43055	0.907819	-1.27776	-0.308646	-0.843673	-1.29541	0.00559904	-0.611271	-0.128229	3.4416
Q9NVZ3	NECAP2	-0.980572	-0.198703	1.40186	0.166516	-0.066224	0.246138	-1.75952	-0.710058	1.77636	0.360255	-0.236057	0.511967
P49327	FASN	1.06383	1.33308	1.14262	1.18377	-1.20707	-0.812274	-0.994584	-1.04928	-0.0833148	-0.333028	-0.243757	7.29639
Q6ZVM7	TOM1L2	0.518025	1.57461	-0.784051	0.787734	-1.91958	-1.34268	-0.00524156	0.654098	0.0818803	0.208978	0.226228	0.5938
Q9NR50	EIF2B3	0.636554	0.958729	0.793989	0.325547	-1.14093	-1.52997	-1.14009	-1.04359	0.529371	0.398432	1.21196	4.52422
Q9Y5L0	TNPO3	0.609886	0.679248	1.05323	1.65008	-0.693653	-0.182663	-1.24655	-1.48631	0.594129	-0.152222	-0.825179	2.26838
P17987	TCP1	0.583432	0.592797	1.5641	-0.0426082	-1.60309	0.811333	0.136022	-1.58907	-0.803292	0.611943	-0.26157	0.656627
Q15050	RRS1	1.01006	1.22776	1.06218	1.03136	-1.26408	-0.880783	-1.33232	-1.05533	0.0374019	0.121741	0.0420076	7.17886
Q96NT5	SLC46A1	0.0711575	0.0465045	-0.295582	-0.569132	1.70783	0.216076	1.09312	1.09157	-0.614035	-1.57403	-1.17349	2.90924
Q9UJA5	TRMT6	0.788649	-0.428214	0.444896	1.50957	-0.172043	-1.00689	-1.33892	-1.61558	0.813093	0.731986	0.273455	1.93299
Q5SNT2	TMEM201	-1.43936	-0.0861088	-0.366753	-0.314813	-0.011641	0.0649216	-0.485688	-1.33612	0.821855	1.6586	1.49511	2.2541
Q9NYP7	ELOVL5	1.28467	0.949256	1.0479	0.958983	-0.980339	-1.50604	-0.641292	-1.16852	-0.1349	-0.34564	0.535912	4.20529
Q9NU22	MDN1	-0.347168	0.674802	0.788276	-0.296823	-0.880956	-0.832994	-1.10312	-0.741433	1.82733	1.3842	-0.472123	1.52151
Q09666	AHNAK	1.29672	1.36233	1.14276	1.18818	-0.904863	-0.625761	-0.785677	-0.976341	-0.563756	-0.609604	-0.523993	7.92719
Q9P2D3	HEATR5B	-0.442651	-0.0884881	-0.483606	-0.358546	0.697273	1.7649	1.12964	0.9626	-1.37846	-1.13057	-0.672089	4.05351
O60271	SPAG9	0.884715	1.20834	0.772838	1.04535	-1.23696	-1.37648	-0.55088	-1.46508	0.240401	0.340222	0.137543	4.75965
Q7Z4W1	DCXR	-0.280307	-0.57304	-1.1066	-0.393852	-0.353685	-1.32603	0.0582987	0.29835	1.66674	1.85336	0.156761	1.74093
Q9BTE1	DCTN5	0.0197044	0.623288	-0.850778	0.986918	1.36729	0.347138	0.277404	0.214073	-0.6053	-0.0491217	-2.33061	0.988242
Q14974	KPNB1	1.00645	1.17747	1.41069	1.34131	-0.334992	-1.00749	-0.498824	-0.801029	-0.610067	-0.794489	-0.889018	5.54797
Q9H3K6	BOLA2B	1.19615	0.975334	0.796718	1.31956	-0.407189	0.34013	-0.00680818	-0.608179	-1.32274	-1.48419	-0.798793	4.0823
P55060	CSE1L	0.455075	-1.02891	-0.265557	0.695435	-0.738632	0.755494	-1.41555	-1.01416	1.96322	0.319756	0.273818	0.78609
Q9UI09	NDUFA12	-2.25308	0.0268505	0.274833	-0.0675486	0.329497	0.456268	0.269015	1.87457	0.00548187	-0.967944	0.0520573	0.732542
P18031	PTPN1	0.621153	0.417964	0.273835	0.505103	1.16518	0.304766	0.576728	0.663305	-1.38251	-1.45494	-1.69058	5.19264
P16615	ATP2A2	0.269342	0.317111	0.234381	0.0774977	0.805688	0.846501	0.676901	1.19063	-1.46744	-1.57025	-1.38036	6.84209
Q9P035	HACD3	0.288853	-0.317119	-0.361634	-0.241749	1.3106	1.13417	0.865655	1.0443	-1.003	-1.55683	-1.16325	5.07384
P36954	POLR2I	-0.0701758	1.74628	0.408934	0.780598	-0.206778	-0.130899	-1.54398	-1.81706	0.0405942	0.164027	0.628461	1.46793
Q8TED1	GPX8	-1.44934	-0.765745	-1.04232	-1.20649	0.202813	0.778255	-0.200341	0.335825	0.722896	1.26304	1.3614	4.04961
P31948	STIP1	1.00507	1.00751	1.26808	1.23917	-0.962461	-0.932908	-0.998637	-1.41847	-0.0438717	-0.152173	-0.0113136	6.55998
Q8TEX9	IPO4	1.06104	1.18596	0.925958	0.980087	-1.09122	-0.938755	-1.00044	-1.43044	0.671906	-0.26234	-0.101759	4.66579
O43760	SYNGR2	0.075751	0.0980942	0.0417909	0.135338	1.31108	1.07946	0.796318	0.666474	-1.13196	-1.51245	-1.55989	5.75031
P10644	PRKAR1A	0.637286	1.31257	1.37983	1.15596	-0.00714352	-1.07106	-0.212257	-0.00436515	-1.1612	-0.891303	-1.13831	3.74691
Q9NXW2	DNAJB12	0.218423	0.768035	0.933873	1.17133	0.765683	-0.783104	0.774239	0.135797	-1.25964	-1.39678	-1.32785	2.69486
P61163	ACTR1A	0.875803	0.867923	1.26183	1.2776	-0.433613	-1.31351	-1.61794	-0.487364	0.317126	-0.143266	-0.604586	3.13903
P29401	TKT	-0.453092	0.00819213	0.044195	0.180172	1.01254	1.06857	1.40921	0.661716	-1.28531	-1.23302	-1.41316	5.11684
O15213	WDR46	0.719566	0.922479	0.329062	0.191067	-1.24635	-1.5958	-1.13192	-0.843042	0.85379	1.04812	0.753026	4.66852
P50453	SERPINB9	-1.04969	-1.25873	-1.32282	-1.20265	0.447225	0.355288	0.460237	0.353791	1.1192	1.06579	1.03236	9.05094
P02545	LMNA	1.13533	1.48064	0.764465	0.842453	-0.0880543	0.0248942	-0.170445	-0.0746861	-1.34584	-1.47287	-1.09589	5.54877
P51991	HNRNPA3	0.696841	0.146148	0.421523	1.30153	-0.814317	-1.26993	-1.34631	-1.18251	0.0290756	0.787806	1.23014	3.14377
P14923	JUP	0.160432	0.180265	0.195605	0.139553	0.95132	0.902304	0.920476	0.942063	-1.45347	-1.47079	-1.46776	13.8738
Q99426	TBCB	1.18784	1.09476	1.28167	1.18918	-1.01638	-1.13684	-0.845681	-1.05469	-0.318507	-0.133407	-0.247936	8.38754
Q96HR8	NAF1	0.463069	0.235947	0.425341	0.116401	-0.538248	-2.49439	-0.447948	-0.295493	1.35437	0.270997	0.909952	1.63226
P49721	PSMB2	-1.29331	0.323442	-0.287925	-0.342009	-0.356655	1.23343	-0.376914	1.77843	1.16752	-0.888089	-0.957921	0.407502
Q9BTT6	LRRC1	-0.375174	0.0161873	-0.0831855	-0.234803	1.24073	0.934916	1.12389	1.11639	-1.2997	-0.895737	-1.54351	5.8217
Q9UK41	VPS28	0.676276	1.03777	0.563937	0.625999	0.544054	0.592433	0.707951	-0.36254	-1.36302	-1.35407	-1.66879	4.12468
P04632	CAPNS1	-2.19757	0.569302	0.39115	-0.838948	-0.340792	-0.447615	1.01974	-0.670189	0.625461	1.00805	0.881407	0.678652
Q9H2P0	ADNP	-1.10961	-0.139407	-0.936716	-0.270212	-0.850279	-0.101566	0.254829	-0.512081	0.110394	1.32541	2.22924	1.75127
Q92890	UFD1	1.40245	1.10867	1.17177	1.02904	-1.20796	-1.01848	-0.70223	-1.08393	-0.0810605	-0.238953	-0.379304	6.33211
Q9H4M9	EHD1	1.0739	1.13286	1.03185	1.10178	0.047677	-0.223928	-0.0918911	-0.132465	-1.1678	-1.40311	-1.36888	8.47373
P24928	POLR2A	0.500892	0.850627	0.248377	0.210897	-0.71719	-1.90062	-0.749103	-1.25705	0.923645	1.02554	0.863985	3.68759
Q8IWT6	LRRC8A	-0.914999	-0.73621	-1.20835	-0.773822	1.46795	1.14457	0.823739	1.37771	-0.403642	-0.221801	-0.555142	5.42042
O95232	LUC7L3	0.332091	0.195775	1.14037	0.862746	-1.21855	-2.08572	-0.250329	-0.343988	1.33723	0.0457871	-0.0154143	1.6025
Q53FA7	TP53I3	-0.237896	-0.261696	0.397757	-0.0225088	0.345233	-2.72083	-0.238944	0.261671	0.706328	0.857266	0.913624	0.73064
Q13111	CHAF1A	-0.0189437	0.0814314	-0.841233	-0.729179	1.7664	0.806026	-1.76855	-0.123393	-0.0399414	-0.421589	1.28897	0.166211
P48147	PREP	0.774781	1.03494	1.09234	1.15018	-1.36641	0.0035496	0.436617	-0.73624	0.0903605	-0.986048	-1.49407	1.92583
P04080	CSTB	-0.752154	-1.01303	-0.870179	-0.944351	1.31843	1.3326	0.909895	1.33199	-0.403096	-0.273135	-0.636973	6.50534
P31943	HNRNPH1	-1.46997	-0.209968	-0.104389	-0.623398	-1.25886	-0.0984012	0.0385236	-0.341518	1.15941	1.68763	1.22095	2.51911
O95772	STARD3NL	0.732321	0.297239	0.416228	-0.0133936	0.28068	0.661378	0.899765	1.15528	-1.48584	-1.44749	-1.49616	4.61652
P17980	PSMC3	-0.258697	-1.18965	0.225061	0.00810651	1.43405	1.38249	0.873334	0.631193	-1.3085	-0.971935	-0.82545	3.0304
O95573	ACSL3	-0.534536	-0.493685	-0.795415	-0.808941	1.27592	0.668636	1.26275	1.4601	0.0691383	-0.765713	-1.33825	3.36528
Q9H0U4	RAB1B	0.561172	0.661314	0.850035	1.00442	0.638521	0.223484	-0.0816858	0.591644	-1.51044	-1.24205	-1.69642	4.992
Q9C075	KRT23	-0.75245	-0.688472	-0.645582	-0.779064	1.18722	1.22567	1.29582	1.24653	-1.1112	-0.686591	-0.291886	5.80915
Q9P1F3	ABRACL	-0.0156451	-0.0905781	-0.333836	-0.186451	1.52924	0.906539	1.06629	0.754187	-1.81736	-1.03662	-0.775763	4.03285
Q8N138	ORMDL3	0.11375	0.136712	0.138798	-0.395846	0.926826	0.809987	1.0794	1.05037	-0.453033	-1.70232	-1.70465	3.54979
Q9UJX3	ANAPC7	0.125716	-0.875942	0.398389	0.0243739	-1.81129	-0.923553	1.63732	0.00104872	0.174207	-0.221249	1.47098	0.183656
P63220	RPS21	-1.0476	0.30603	0.0967233	-0.625229	-0.958563	-1.65887	-0.031998	0.281106	0.82111	1.49556	1.32172	1.68919
Q9NT62	ATG3	0.0156802	-0.10281	-0.540698	1.68097	1.60735	-1.44429	0.0931241	-0.479267	-0.0698343	-1.29374	0.53351	0.0926543
Q15185	PTGES3	0.999191	0.686636	0.0241166	0.479505	0.137175	-0.206571	0.608071	1.42582	-1.6204	-1.27963	-1.25391	2.72355
B2RUZ4	SMIM1	0.751772	1.48076	0.861654	0.704452	-0.872416	0.253384	-1.90621	0.0229297	-1.21552	-0.218262	0.137455	1.47949
P07305	H1-0	-0.884051	-0.749563	-0.403983	-1.13469	1.18496	0.784277	1.5429	1.3443	-0.715472	-0.578966	-0.38972	4.76866
O75526;P38159;Q96E39	RBMX	0.392124	0.483809	0.531667	0.452584	0.352118	0.222467	-2.10294	-1.92018	0.507035	0.539021	0.5423	1.09607
Q9HBM1	SPC25	0.295287	0.429336	0.366962	0.624834	-0.921052	-0.742956	-0.704172	-2.15612	0.944537	1.05458	0.808763	3.27479
Q96HQ2	CDKN2AIPNL	-0.0766666	0.411228	0.939689	-0.346688	1.05932	-1.60878	-1.54591	-0.904864	1.1602	0.721289	0.191181	0.857951
P27694	RPA1	0.385001	0.542413	-0.344629	1.27273	0.544659	-1.95611	0.571911	-1.2382	-0.971549	0.297524	0.896247	0.378209
Q13795	ARFRP1	0.282115	0.157309	0.184256	-0.478419	0.838205	1.06926	0.861639	0.9224	-1.61432	-0.363556	-1.85889	3.09774
P37108	SRP14	0.406452	1.35799	1.00064	-0.0257036	0.678728	-0.401343	0.0947977	0.900118	-1.66731	-1.27174	-1.07262	2.51222
Q96JP5	ZFP91	-0.118916	0.119935	0.793297	0.26489	-2.8613	0.916305	0.128949	0.375827	0.278592	0.0990508	0.00337481	0.153828
Q8N697	SLC15A4	0.353041	0.971553	1.16445	0.610356	0.698387	-1.56897	0.0209804	0.914359	-0.863136	-1.03936	-1.26166	1.48233
P36578	RPL4	0.130989	0.771728	0.731151	0.475948	-1.6208	-0.997091	-1.12615	-1.01738	1.30139	0.455394	0.894825	4.23056
Q8WUQ7	CACTIN	0.67368	-1.38653	-1.08732	-1.28438	0.0071438	-0.00835428	0.185064	-0.66234	1.09543	1.04119	1.42642	1.90898
Q9BTD8	RBM42	1.00647	1.37534	0.161062	-1.07504	0.623126	-0.143904	-1.96767	-1.08216	0.548198	0.339275	0.215306	0.52214
Q9P258	RCC2	-1.11596	-1.19751	-0.875866	-1.56847	0.440186	0.0177418	0.889269	0.813237	1.1502	0.527349	0.919821	4.13511
Q13671	RIN1	0.109556	0.34578	0.292782	0.877569	-1.65229	-1.06348	-1.00239	-0.983214	1.06441	1.11615	0.895126	4.72117
Q68DK7	MSL1	0.628951	-2.01954	1.02278	0.95942	-1.31394	0.908493	-0.800251	-0.142011	0.0627065	0.120175	0.573215	0.132083
Q96L91	EP400	0.601039	1.16246	0.483779	-0.121425	-1.48066	-1.19648	-1.19525	-0.824689	1.05777	0.612061	0.901392	3.75597
P52701	MSH6	0.151209	-0.0194373	-0.832962	-0.54378	-0.5154	-0.398619	-0.90787	-0.923917	1.50869	2.11521	0.366877	2.46554
P55036	PSMD4	0.397981	-0.352972	0.00662634	-1.0784	0.279624	-0.522664	-1.83556	-0.205895	0.943371	0.443154	1.92474	1.28343
Q9BQE4	SELENOS	-1.60067	-1.95044	-0.0869259	0.0841011	1.21888	-0.339097	1.06648	0.483345	0.214529	0.761069	0.148725	1.22324
Q8WWH5	TRUB1	0.855212	0.150871	0.23832	0.873144	-0.373088	-2.66148	-0.420413	-0.222089	0.250228	0.825258	0.484033	1.31601
Q96GQ5	RUSF1	0.325484	-0.034781	0.261395	-0.386804	1.20105	1.16852	0.65909	0.886062	-1.21675	-1.24753	-1.61575	4.85003
O95159	ZFPL1	0.518597	0.8446	0.634687	0.455399	0.562457	0.788391	0.445075	0.37574	-1.55489	-1.5356	-1.53446	6.91931
Q6P2E9	EDC4	-0.66401	-0.501023	-0.616437	-0.513243	-0.403222	-0.857702	-0.319193	-0.734466	1.64035	1.36824	1.60071	6.32429
Q9NQP4	PFDN4	1.05869	1.05335	1.51784	0.76827	-0.0194293	-0.850151	-0.662656	0.137936	-1.40204	-0.328853	-1.27296	3.10878
P30260	CDC27	0.375433	0.788094	-0.161098	0.724751	0.9794	-1.02316	-0.332465	-1.20221	-0.284046	1.65431	-1.51901	0.25717
O15042	U2SURP	-1.6942	0.947387	0.750527	1.16078	-1.69372	0.620534	0.518366	0.441025	-0.158195	-0.145249	-0.747253	0.127981
Q01780	EXOSC10	-0.407344	-0.887214	-0.274419	-1.08395	0.599831	-1.41846	0.0976157	-0.512412	1.3373	1.5149	1.03415	2.19556
P02786	TFRC	0.0378139	-1.55064	-1.25466	-1.18447	0.558099	1.19477	0.190336	0.645835	-0.480846	1.41873	0.425034	1.68062
P07954	FH	0.492636	0.635571	0.849911	0.415871	0.575386	-0.0228498	0.907888	0.669107	-1.35791	-1.58739	-1.57822	4.85091
Q9Y490	TLN1	1.08942	1.21068	1.15978	1.20369	-0.222943	-0.536069	-0.164536	-0.21659	-1.12173	-1.20523	-1.19646	8.00681
O94826	TOMM70	-1.70952	-0.226025	0.178399	-0.64869	0.30983	1.73886	1.10383	0.760125	-1.06963	-0.675918	0.238731	1.6053
P35221	CTNNA1	-0.0779283	-0.100439	-0.0897568	-0.0870002	1.12683	0.892878	1.17442	1.12551	-1.22918	-1.40817	-1.32717	8.76123
Q96C19	EFHD2	-0.338599	0.179385	-0.0595134	0.285369	0.433885	0.737953	1.3991	1.32422	-1.11456	-1.54342	-1.30382	4.04597
Q9BUP0	EFHD1	1.31332	1.25195	1.08328	1.24927	-0.750553	-0.365912	-0.839634	-0.426362	-0.410299	-1.10579	-0.999273	5.29394
Q9H3U1	UNC45A	-0.156572	0.378804	0.356144	0.254691	0.880602	0.689372	1.0222	0.961201	-1.53118	-1.4267	-1.42857	6.36542
Q9GZT9	EGLN1	-1.40015	0.13004	0.0241245	-1.66521	0.271571	0.776213	-0.913826	0.0712132	0.990946	0.0575284	1.65755	1.06085
Q8WVQ1	CANT1	0.999154	0.85232	0.691499	0.50173	0.289229	0.421685	0.4011	0.359376	-1.44524	-1.84369	-1.22717	5.85965
Q96T51	RUFY1	0.405788	1.08942	0.0826372	1.5519	-1.78497	-0.987102	-0.630845	-1.02565	0.627658	0.292747	0.378422	2.72291
Q9BQS8	FYCO1	-0.477731	-1.35292	-0.610723	-1.5031	1.16102	1.11927	1.08439	1.13087	-0.246598	-0.422825	0.118354	4.07712
P58107	EPPK1	-0.167058	-0.155477	-0.118013	-0.0021737	1.10609	1.01817	1.092	1.13243	-1.23274	-1.56712	-1.10612	7.44478
P51970	NDUFA8	0.867103	1.62239	1.15086	1.15002	-1.36306	-0.874331	-0.461804	-0.633445	-0.37557	-0.488701	-0.593457	4.43575
Q8TAE8	GADD45GIP1	0.712474	0.799554	1.84035	-1.35487	-1.45176	-0.524961	-0.832932	-0.272695	0.186772	0.592286	0.305792	0.820661
Q8IYS1	PM20D2	-1.26743	-1.13301	-0.863432	-1.59123	0.410913	0.739289	0.429527	0.407028	1.07483	0.856522	0.936986	5.69117
O15269	SPTLC1	-0.721709	-0.509561	-0.894854	-1.04073	1.05033	1.28663	1.0822	1.51668	-0.764418	-0.593369	-0.411203	5.77956
Q14008	CKAP5	1.05817	1.18388	0.908848	0.921006	-1.43072	-1.14244	-1.05688	-1.0864	0.109751	0.264819	0.269964	7.23623
Q7Z392	TRAPPC11	-0.234668	0.0766144	0.926587	0.738743	0.83227	-1.17284	-2.40896	0.236008	0.514345	0.579255	-0.087348	0.49627
Q9H0G5	NSRP1	0.782545	0.804304	0.597524	1.00413	-0.860733	0.217752	-0.505698	-1.26722	0.576787	0.644851	-1.99425	0.946216
P98172	EFNB1	-1.40057	-0.569378	0.534636	-0.763616	1.3902	1.16194	0.848843	0.792952	0.0549917	-0.791622	-1.25838	2.05302
Q9NV92	NDFIP2	-0.723954	-0.294811	-0.492386	-0.909451	1.30617	1.2254	1.0538	1.36037	-0.946033	-0.722811	-0.856287	6.12265
Q14498	RBM39	-1.33942	0.343244	0.172321	-0.256698	-0.87783	-1.02259	-0.0873252	0.593557	-0.757553	1.71246	1.51984	0.575334
Q15042	RAB3GAP1	-0.799178	0.517043	0.223345	0.0779579	1.06982	0.582128	1.3911	0.595039	-0.486941	-1.62282	-1.5475	2.60485
Q9NX63	CHCHD3	-0.407117	0.570956	0.0812604	-0.0182878	-1.61633	-1.13476	1.89607	-0.272892	0.285149	-0.603225	1.21917	0.107777
P26641	EEF1G	0.92306	0.66118	0.56861	1.57469	-0.0596973	-0.676013	-2.24515	-0.507363	0.206122	-0.283795	-0.161643	1.84102
P20810	CAST	0.828925	0.632771	0.826355	0.844764	-1.58414	-0.976257	-0.8175	-1.52178	0.457636	0.616848	0.692373	5.19001
P31350	RRM2	0.705831	0.686303	0.512275	0.763381	-1.25019	-1.43676	-1.20848	-1.11668	0.879905	0.779458	0.684958	7.85896
Q16643	DBN1	0.878671	0.932489	0.972448	1.07778	-1.14428	-1.35954	-1.21191	-1.13642	0.314366	0.391422	0.284972	8.90518
P53618	COPB1	0.385592	0.540398	0.435521	0.535766	0.817213	0.325157	0.734222	0.823209	-1.49424	-1.40026	-1.70257	6.52699
Q9NVA2	SEPTIN11	0.440977	0.882935	0.661362	0.607927	0.311447	0.218469	0.689545	0.765811	-1.54252	-1.62854	-1.40741	5.84355
Q99569	PKP4	1.07111	0.817552	0.997568	-1.52701	1.14895	-0.620558	0.649927	0.102964	-0.581245	-1.39096	-0.6683	0.669038
O95801	TTC4	1.2646	0.49266	0.516599	0.82455	1.12649	-0.043134	0.310468	-0.658935	-1.73141	-0.732254	-1.36964	2.36238
Q6XQN6	NAPRT	-0.350192	-0.321658	0.0137904	-0.179678	1.08382	1.17089	1.06606	1.12022	-1.13105	-1.72047	-0.751731	4.98831
Q9H2M9	RAB3GAP2	-0.23027	-0.287457	-0.926139	-0.82254	0.235998	1.30515	1.50998	1.53446	-0.623491	-0.613494	-1.08221	3.11326
Q96BN8	OTULIN	0.359216	-0.83016	-1.96483	-0.0390878	1.42814	0.85373	0.78132	0.940185	-0.881847	-0.136096	-0.510563	1.73508
Q7Z5L9	IRF2BP2	1.01579	0.864372	1.26562	1.53364	-0.853492	-1.02398	-1.1027	0.0888192	-0.390337	-0.960771	-0.436956	3.45305
O75354	ENTPD6	-1.31937	0.506205	0.0149934	-0.102459	-0.548454	0.55979	-1.68168	1.68553	0.794541	-0.687236	0.778138	0.0825676
P08559	PDHA1	0.392811	0.521434	-0.130659	-0.33303	1.44207	-0.564155	0.949573	1.30906	-1.11202	-0.979613	-1.49547	1.97904
Q5JUR7	TEX30	0.452048	0.196707	-1.92224	-1.96045	0.8666	0.551626	0.863264	0.603137	0.179177	0.147146	0.0229903	1.11458
Q99733	NAP1L4	0.226581	1.49207	1.315	1.4661	-0.537663	-0.24297	-1.01765	-1.34798	-0.590088	-0.422697	-0.340708	2.92879
Q96RP9	GFM1	-0.457275	-0.849955	-0.554719	-0.512807	1.22064	1.0842	1.22561	1.41188	-0.976995	-1.03749	-0.553088	6.17456
Q8N1S5	SLC39A11	-0.0027456	-0.950248	0.341794	0.203586	0.826707	1.18338	1.10166	0.924975	-0.749122	-1.63664	-1.24334	3.30197
Q03252	LMNB2	-0.790735	-0.399292	-0.948121	-1.1986	-0.273808	-0.629689	-0.163156	0.0676454	1.19735	1.47277	1.66564	4.61774
P49006	MARCKSL1	-0.212896	-0.416779	-0.830875	-0.134736	-0.733174	-0.783519	-0.408148	-0.978308	1.33572	1.6582	1.50452	5.16501
Q7KZF4	SND1	-0.719171	-0.674206	-0.599409	-0.289507	1.07051	1.3365	1.19954	1.35161	-0.892552	-0.906249	-0.877063	7.12788
P19404	NDUFV2	0.829608	-0.827189	-0.636822	-2.03908	-0.96628	1.19241	0.84799	0.418662	0.566072	0.697756	-0.0831208	0.572763
O43837	IDH3B	0.647459	0.667307	0.377349	0.400586	0.372083	-0.176736	1.30137	0.773481	-1.55537	-1.33013	-1.47739	3.5824
P54802	NAGLU	-0.817048	-2.29518	-0.000635312	-0.846125	0.723949	0.72916	0.965405	1.13624	0.233461	0.065903	0.104869	2.16964
Q8IVF7;Q96PY5	FMNL2	0.464968	0.410651	0.328862	0.290545	-1.64759	-1.00803	-1.22765	-0.834907	1.06896	0.965806	1.18839	5.53616
Q9H7E9	C8orf33	-1.34203	-0.52181	-0.684131	0.401423	0.386553	-1.57273	0.136855	-0.376971	1.59368	0.901955	1.07721	1.55548
Q7Z7L1	SLFN11	-0.145677	0.061773	0.0550449	-0.0832493	1.13226	0.682262	1.03544	1.12909	-0.686187	-1.17743	-2.00333	3.90828
O95336	PGLS	-1.38419	-1.20463	-1.23566	-1.17489	0.488526	0.940288	0.612191	0.652648	0.899567	0.656776	0.749373	7.12455
O95235	KIF20A	1.13884	0.716825	-0.878817	0.275176	-0.983306	-1.5832	-0.819188	-0.692119	1.08638	0.758632	0.980776	2.21803
Q9P265	DIP2B	1.09479	1.4354	1.36691	0.97064	-0.647463	-0.377971	-1.0802	-1.1598	-0.526288	-0.521702	-0.554329	5.02378
Q8NFP7;A0A024RBG1;Q96G61;O95989;Q9NZJ9	NUDT3	-2.93035	-0.0830178	0.375224	0.227597	0.282859	-0.0765726	0.182318	0.629577	0.280417	0.581172	0.530772	0.467189
Q8TDX7	NEK7	-0.358457	-0.641573	0.695635	0.123263	0.446599	2.1616	-0.135513	0.769484	-0.712336	-0.848197	-1.5005	1.4903
P13796	LCP1	-0.615194	-0.777875	-0.839963	-0.72121	1.34453	1.22722	1.20066	1.23835	-0.463439	-0.701486	-0.891602	7.52576
Q01813	PFKP	1.10347	1.28949	1.26166	1.19042	-0.764227	-1.27787	-0.791323	-0.905768	-0.206855	-0.459472	-0.439525	6.56535
Q99575	POP1	0.465092	2.36711	0.283366	0.391124	-1.15198	0.294585	-0.0843818	-0.226787	-1.43762	-0.486403	-0.414109	1.2888
Q9H019	MTFR1L	0.986146	1.23352	1.12874	0.686417	0.0198397	-1.75171	-0.614083	-1.51766	-0.0240098	-0.0693833	-0.077818	2.63949
P06753	TPM3	-0.514553	0.150499	-0.189733	-0.132292	0.489002	0.850313	1.46917	1.24334	-2.02247	-0.672102	-0.671176	2.79421
Q14980	NUMA1	0.131642	-0.21148	-0.610968	-0.68951	1.13132	0.0251056	1.41872	1.64829	-1.36942	-0.979647	-0.494058	2.50109
Q9UNF0	PACSIN2	0.788762	0.534396	0.451803	0.318069	0.914708	0.403715	0.401163	0.735537	-1.86794	-1.38689	-1.29332	5.19489
Q9UBQ7	GRHPR	1.13408	1.10597	1.15501	1.12447	-0.871972	-1.16853	-1.20742	-1.13886	-0.00941137	-0.105665	-0.017666	8.46217
P43304	GPD2	-0.720191	-0.976615	-1.02072	-0.921285	1.03243	1.4217	1.25112	1.20115	-0.454837	-0.358662	-0.454093	7.46601
Q8N1B4	VPS52	-0.970245	-0.428584	-0.367098	-0.772074	1.28965	1.04969	1.26262	1.21219	-0.769016	-1.29594	-0.21119	4.24452
Q9NXH9	TRMT1	-0.210557	-0.178387	-0.154986	-0.46144	-0.961928	-1.20281	1.90538	-0.929553	1.6181	0.153828	0.422349	0.434077
Q6P1J9	CDC73	0.951975	1.14142	0.775105	0.666886	-1.67744	-0.151166	-0.859415	-1.70621	0.347803	0.194516	0.316526	2.9769
P51452	DUSP3	-0.742676	-1.11312	-1.81017	-0.924087	0.735613	1.07023	1.2254	0.847478	0.194205	0.23635	0.280783	4.38097
Q86TC9	MYPN	0.980372	0.881926	1.06381	0.933715	-0.688089	-0.884309	-1.283	-1.77385	0.346218	0.208809	0.214404	4.56923
Q63HN8	RNF213	1.35854	1.27219	0.942096	1.42287	-0.889894	-0.581865	-0.746945	-0.661472	-0.723274	-0.643345	-0.748896	6.83884
Q9Y277	VDAC3	-1.2876	-1.0918	-1.27971	-1.35986	0.664448	0.820906	0.546719	0.666373	0.700055	0.779726	0.840732	8.23821
O43395	PRPF3	0.916705	-0.456683	1.03032	0.671891	-0.569195	-0.163397	-1.43138	-1.90073	0.884193	0.759686	0.258594	1.82658
Q86VP6	CAND1	0.522829	0.264767	-0.211901	0.163888	-1.11007	1.58192	0.822722	1.02448	-0.640052	-0.581112	-1.83747	1.07031
P98194	ATP2C1	-0.436745	-0.634116	-0.394722	-0.649712	1.42479	1.11305	1.03183	1.35729	-0.874215	-1.04712	-0.890328	7.00326
Q96ST3	SIN3A	1.19937	1.28552	1.08339	-0.0309846	-0.64547	1.2531	-0.981487	-0.421935	-0.66077	-0.99195	-1.08878	1.50358
Q12888	TP53BP1	0.83532	0.955277	0.84313	0.657907	0.27436	0.454407	0.163429	0.325792	-1.62958	-1.55944	-1.3206	7.39672
Q13573	SNW1	-1.19304	-0.966833	-0.926893	-1.44881	0.172405	-0.228384	0.8478	0.42944	1.11733	0.962724	1.23426	4.33897
Q96FQ6	S100A16	-0.922234	-0.813317	-0.852871	-0.972325	1.6269	1.6618	0.988977	0.278113	-0.313828	-0.442831	-0.238378	3.529
Q9H0R6	QRSL1	0.64983	0.855944	0.869522	0.741771	-0.724525	-0.472089	-2.37602	-0.68845	0.390969	0.0336375	0.719413	2.34311
P78362	SRPK2	-0.0278825	0.248841	-0.237978	0.405748	-0.989171	-0.776783	-1.82448	-0.480913	1.13875	1.41648	1.12738	3.54731
O95782	AP2A1	-0.581874	-1.00496	-0.223814	-0.442154	-0.0107864	-1.02849	-0.394767	-0.180209	0.624254	2.49091	0.751895	2.03732
Q15293	RCN1	-0.877685	-0.0715685	-0.158424	-0.287002	1.00141	1.77429	0.794996	0.974504	-1.26156	-1.01097	-0.877988	3.93119
O15382	BCAT2	-0.933975	-1.21621	-1.72163	-0.986319	0.542997	0.637432	0.594271	0.318847	0.9856	0.858984	0.920011	5.3633
Q9UBV2	SEL1L	0.0275862	0.32843	0.279862	0.202836	0.912575	0.941666	0.878196	0.839969	-1.25573	-1.47648	-1.67892	7.32346
P30038	ALDH4A1	-0.192383	-0.559352	-0.368003	-0.492817	-0.680305	-0.795134	-0.884478	-0.59798	1.32984	1.7142	1.52641	6.79919
Q8IVT2	MISP	-0.301699	-0.245518	-0.377058	-0.261455	1.14029	1.19233	1.16514	1.14841	-0.810153	-1.13607	-1.51422	6.3385
Q9BZL4	PPP1R12C	0.851417	-0.154363	1.28504	0.801953	-0.285814	-0.355312	0.687528	0.32385	0.326944	-1.78997	-1.69127	1.30738
Q7Z6I8	C5orf24	-0.141879	-0.533856	-0.226283	-0.267887	-0.354982	-0.735197	-1.0581	-1.08885	1.74644	1.40382	1.25677	4.99447
Q92805	GOLGA1	1.12528	0.356388	-1.22967	1.15661	-1.59718	0.797323	-1.3034	0.852686	-0.0662963	0.214554	-0.306281	0.162948
O60784	TOM1	-0.568653	0.278825	0.181273	0.337313	-0.431868	1.75184	0.968276	0.840624	-0.391986	-1.50955	-1.4561	1.68931
P35251	RFC1	-0.895906	-1.69027	-1.33661	-0.774614	0.754472	0.601512	1.38787	0.458322	0.713266	0.580776	0.201178	3.71997
Q1ED39	KNOP1	0.494597	0.625522	0.619942	0.603182	0.487764	0.307147	0.447985	0.485763	-2.57433	-0.526875	-0.970696	2.51319
P12270	TPR	0.0147748	0.0900276	-1.29873	-0.833777	-0.398507	-0.985941	-0.0578646	-0.688718	0.997344	1.64905	1.51234	2.73464
P80723	BASP1	1.27135	1.16559	1.2625	1.30951	-0.901597	-0.540894	-0.777769	-0.623534	-0.539953	-0.762697	-0.862508	7.37659
O75569	PRKRA	0.885755	-0.582014	0.563395	-0.242952	1.55454	-0.787879	-0.411676	-0.514206	-0.637991	1.60424	-1.43122	0.0308119
P35240	NF2	1.01734	0.969607	1.07458	1.205	-0.900458	-0.673634	-1.59533	-1.1939	-0.292554	0.0905789	0.298769	4.65364
Q8IZ83	ALDH16A1	-1.41683	-0.9252	-0.748774	-1.36619	0.236617	0.345545	0.37971	-0.126047	1.20509	1.16907	1.24701	5.24564
P55263	ADK	-1.05387	-1.73574	-1.04128	0.112589	0.361139	-0.322724	1.5716	1.32172	0.0172934	0.511093	0.258178	1.51174
Q14554	PDIA5	-1.38627	-0.862573	-1.04247	-1.14594	0.502946	-0.0382871	0.37033	-0.0758359	1.1367	1.18261	1.3588	5.49002
Q2NKX8	ERCC6L	0.669064	0.68437	0.684037	0.637199	-1.32419	-1.60632	-1.21497	-0.811591	0.702681	0.792671	0.787038	5.9155
Q08211	DHX9	0.964772	0.828166	-0.0261914	-0.00533279	-0.512712	-2.13778	-0.821041	-0.706431	0.485486	1.33722	0.59384	2.14208
Q92817	EVPL	0.453847	0.406605	0.385672	0.427146	0.776722	0.700421	0.70836	0.757901	-1.41756	-1.57971	-1.61941	10.1159
P06454	PTMA	-0.595847	-0.694937	-0.617008	-1.05937	0.688363	1.17131	1.95516	-0.70718	0.913348	-0.751628	-0.302212	1.07751
Q9UQ90	SPG7	-1.25651	-0.339762	-1.59072	-1.13542	1.39198	0.252722	0.301487	0.381083	0.228685	0.319257	1.4472	2.30814
Q9Y2A7	NCKAP1	0.663532	0.88931	0.972143	0.82083	0.840816	-1.46393	0.419018	0.178314	-0.582917	-1.3098	-1.42732	1.81038
Q9NW82	WDR70	-0.702512	-1.60021	-1.22222	-0.993778	1.0174	-0.280661	0.951673	1.05296	0.79992	0.819286	0.158143	2.82786
Q7Z460	CLASP1	1.16811	1.07006	1.04743	1.05741	-1.12719	-1.53818	-0.94732	-0.705262	0.333848	0.00502418	-0.363924	4.82149
P20962	PTMS	0.412442	0.347061	0.296724	0.383816	-0.986884	-1.12748	-1.11921	-1.52082	1.13883	1.08833	1.0872	7.0901
Q13356	PPIL2	0.29295	0.741172	0.50825	-0.230978	-2.13589	1.88988	0.135086	-0.664372	-0.173362	-0.607992	0.245248	0.121593
P11586	MTHFD1	-1.23493	-0.6842	-0.665756	-1.13045	1.32952	1.16971	1.43347	0.845845	-0.397118	-0.33451	-0.331589	5.33525
O60337	MARCHF6	-0.544495	-0.937152	-0.506914	-0.97283	1.15582	1.45706	1.01486	1.25314	-0.632964	-0.234306	-1.05221	4.82015
P29966	MARCKS	0.737757	0.529988	0.631196	0.761738	0.592584	0.348336	0.401396	0.385669	-1.59344	-2.09336	-0.701866	3.89291
Q13751	LAMB3	-0.557729	-0.577107	-0.338277	-0.903724	1.29207	1.2084	1.22444	1.22741	-0.64482	-0.89556	-1.0351	6.44163
Q9UHB6	LIMA1	-0.570832	-1.02469	-0.118898	-1.11543	-0.712892	-1.06111	-0.0327689	0.810614	0.920009	1.4046	1.5014	2.16818
O95425	SVIL	0.35847	0.625934	0.614598	0.478772	0.533991	0.835131	0.413853	0.765093	-1.55611	-1.52046	-1.54927	7.13274
Q9NVR2	INTS10	0.787015	-0.867511	-2.12169	0.34475	-0.566449	0.136721	-0.599383	-0.0322472	0.731319	0.657626	1.52985	0.882748
Q52LJ0	FAM98B	0.506836	-0.444468	-0.847706	-0.75906	1.41816	1.06612	1.09476	0.936909	-0.976363	-1.20133	-0.793866	3.46345
Q9NW13	RBM28	0.968202	0.653846	-0.421896	-0.168076	-0.84805	-0.274409	-1.31288	-1.63543	1.33587	0.82231	0.880509	2.39921
Q9P260	RELCH	0.438861	-0.210318	0.189323	0.752688	-1.11792	-1.54495	-1.30174	-0.379209	1.38765	0.604653	1.18096	3.20127
P49917	LIG4	-1.4674	0.963018	0.632107	0.165412	0.446729	1.13214	0.659018	0.787435	-1.345	-1.30332	-0.670142	1.58324
Q9HCS7	XAB2	0.661978	1.39229	0.857354	0.750035	-0.808201	-1.12775	-1.01042	-1.5404	0.180546	0.941394	-0.296831	3.42998
Q15020	SART3	-0.505284	-0.505598	0.127287	0.208675	1.17558	-0.150717	1.15295	1.69889	-1.22564	-0.567166	-1.40898	2.26698
Q9UHV9	PFDN2	1.21756	1.12761	0.889379	1.58434	-0.917663	-1.04416	-0.895319	-0.712379	-0.762456	-0.201113	-0.28579	5.24308
Q6PGP7	SKIC3	1.20723	0.99892	1.31407	1.46969	-0.686089	-0.678525	-0.531585	-0.614015	-0.828983	-0.919262	-0.731451	7.29245
O94906	PRPF6	1.43001	0.763818	-0.00885172	0.222295	0.39379	1.29833	-0.109309	-0.00976782	-1.34519	-1.6241	-1.01102	2.3059
Q86Y79	PTRH1	0.104491	-0.068948	-0.330753	-0.338739	-0.275107	-2.49064	-0.171186	0.850697	1.31995	0.646975	0.753259	0.790281
Q9NVM6	DNAJC17	1.3172	1.16341	1.01977	1.05414	-0.606527	-1.84155	-0.497692	-0.396998	-0.59938	-0.462888	-0.14948	3.25994
Q9NR33	POLE4	-1.51851	-0.416678	-1.20051	0.0448711	-0.29036	-1.10179	0.466338	0.628873	0.658612	1.30063	1.42852	1.6974
P35232	PHB1	-0.397708	-0.429252	-0.457654	-0.892895	-0.373959	0.178666	-1.32809	-0.59861	1.08295	1.68263	1.53392	3.26465
Q5JVF3	PCID2	-0.491211	-0.659644	-0.117953	-0.0773273	0.637558	-2.47436	0.331342	0.266776	1.35288	0.567471	0.664465	0.635487
Q9BUK6	MSTO1	-0.344986	1.01541	0.339159	-1.08206	0.298649	1.31988	0.628607	-2.08688	0.254366	-0.826552	0.484407	0.00179049
O75717	WDHD1	-1.10817	-0.399339	-1.12865	-0.733939	0.926288	1.44054	1.59414	0.00723379	-0.0981561	0.521656	-1.02161	2.03192
Q96I15	SCLY	-0.390799	-0.0917386	-1.90435	-1.78162	0.213761	0.183128	0.972908	0.8058	0.513013	0.788908	0.690994	2.00749
Q08379	GOLGA2	0.38985	-0.289343	-0.576601	-0.266715	1.50265	1.09149	1.00084	0.708983	-1.53234	-1.03624	-0.99258	3.99346
Q86TM6	SYVN1	0.343596	-0.385374	-0.0672318	0.165684	0.840297	0.897912	0.836812	0.988069	-0.329558	-2.34911	-0.941099	2.43786
P78318	IGBP1	0.505339	1.43802	0.874203	1.29768	-0.871796	-0.930186	-1.29623	-1.24645	0.114185	0.475778	-0.360538	3.9493
P33176	KIF5B	0.681501	1.05687	0.412637	0.573958	0.144908	-2.24953	0.96737	-1.35373	-0.241966	0.0765923	-0.0686181	0.728644
O60524	NEMF	-1.03031	-1.09353	-1.47559	-1.22348	0.809186	0.974378	0.88533	1.0682	0.222726	0.673678	0.189416	6.08913
O75909	CCNK	0.394302	0.150147	-0.558046	-0.16741	1.04055	0.0205061	0.258493	-2.41146	1.45769	-0.525663	0.340896	0.153628
Q9C0C2	TNKS1BP1	-0.71945	-0.561148	-0.862333	-1.16564	-0.266298	2.12237	1.03394	0.82489	0.539954	-0.495849	-0.450439	1.70009
Q2T9J0	TYSND1	-0.154077	0.184299	-0.147909	-0.010038	0.0591293	-0.094723	-0.120926	-2.62769	1.22704	0.664369	1.02052	1.12549
O76021	RSL1D1	1.00511	0.954907	0.520458	1.00855	-0.72321	-1.75568	-1.08888	-1.16532	0.167912	0.667633	0.408515	4.30232
P53985	SLC16A1	-1.341	-0.986441	-1.10747	-0.507325	-0.366335	0.107165	-0.224476	0.415552	1.43703	1.28485	1.28845	4.49376
Q9BY42	RTF2	-1.26935	-0.930979	0.727968	-1.82326	0.193859	0.0720436	1.2314	0.895639	0.750063	-0.528787	0.681409	1.01298
Q5HYK3	COQ5	-0.740654	-0.13832	-0.97112	-0.728867	-0.346058	-0.548388	-0.668036	-0.398629	1.58479	1.64183	1.31346	5.18683
Q9GZS1	POLR1E	0.700234	0.867365	0.579159	0.724612	-1.61588	-0.598397	-1.30682	-1.355	0.572096	0.839594	0.593038	4.73482
P56192	MARS1	0.337648	0.32076	0.131482	0.3773	0.929889	0.869368	0.845115	0.698112	-1.55118	-1.57642	-1.38206	8.23564
Q8N3D4	EHBP1L1	0.716013	1.15104	1.10892	0.892312	0.149464	-0.263902	-0.00267284	0.420532	-1.22156	-1.5841	-1.36605	5.44593
Q9UDT6	CLIP2	-1.06299	-0.399812	-0.793154	-1.65982	1.29772	0.7354	1.30428	1.12923	-0.299967	-0.166926	-0.0839667	3.86982
P52272	HNRNPM	-0.00782179	0.757089	-1.04408	0.080675	-1.82638	-0.919229	-0.20541	0.412881	0.906623	1.76296	0.0826922	0.930488
Q709C8	VPS13C	-0.453246	-0.375995	-0.26335	-0.596515	1.20312	1.17982	1.21339	1.25365	-0.996635	-1.01389	-1.15036	8.48244
Q8IXK2	GALNT12	-0.613806	-0.232427	-0.213149	-0.947981	1.18479	1.09324	1.41721	1.1208	-0.640114	-1.06889	-1.09967	4.99329
Q10471;Q8N4A0	GALNT2	0.757903	0.805953	0.76814	0.921839	0.308672	0.204083	0.412863	0.367136	-1.55911	-1.51224	-1.47524	9.39309
Q9NUQ6	SPATS2L	1.15995	1.21615	1.37791	1.20195	-0.543684	-0.603908	-0.784109	-1.17125	-0.769434	-0.486456	-0.597126	6.04589
O60306	AQR	1.33726	0.603515	-0.779721	-1.26902	0.693444	-1.87123	-0.0655795	1.18376	-0.0725013	-0.201762	0.441831	0.00228799
P27708	CAD	-0.54467	-0.447982	-0.499832	-0.544263	-0.474906	-0.801069	-0.558941	-0.762929	1.687	1.52254	1.42506	7.74365
P31483	TIA1	-1.14217	-1.6081	-1.25486	-0.665611	0.501	0.396255	0.502665	0.114415	1.08945	0.81557	1.25138	4.74348
P62258	YWHAE	-0.306494	-1.95786	-0.89362	-0.679286	0.447281	0.792618	0.695019	0.910853	1.17017	0.71272	-0.891396	1.60634
P49257	LMAN1	0.0427173	-0.0510564	-1.55127	-0.201291	-1.27812	1.0684	-0.857083	-0.381043	0.532532	1.45882	1.21739	1.11317
P50416	CPT1A	1.14828	1.26389	0.966298	1.04848	-0.225343	-0.0584102	-0.117933	-0.176969	-1.19907	-1.37271	-1.27651	8.37941
Q8IWA0	WDR75	0.898006	-0.276413	0.258481	0.48398	-0.551752	-0.905844	-1.1592	-1.77306	0.711255	1.05928	1.25527	3.11403
O00273	DFFA	-0.10751	0.182992	0.0724222	0.0866775	-1.19454	-0.657315	-0.999582	-1.3522	1.27126	1.33317	1.36462	5.99296
Q9UQ35	SRRM2	0.920265	1.04489	1.00996	0.917906	-1.43761	-1.1247	-1.10402	-1.10735	0.120807	0.136252	0.623587	6.3697
P31040	SDHA	-1.03841	-1.31369	-1.32472	-0.805288	1.00601	-0.493325	0.919015	1.27519	0.580181	0.508635	0.686402	2.71491
Q9UID3	VPS51	-0.197749	0.0851967	-0.0588828	-0.10887	1.13263	1.25203	1.16917	0.65205	-1.06924	-1.23687	-1.61946	5.50159
Q5JTZ9	AARS2	-0.0256694	-0.34899	-0.366231	-0.796297	0.642506	1.92327	0.939165	1.02861	-1.12297	-0.792377	-1.08101	3.57348
Q8WUM0	NUP133	-0.546887	-0.885973	-0.510809	0.229458	-0.0940939	-0.248615	-1.44226	-0.697016	1.22653	1.32369	1.64598	2.92574
Q9UHN6	CEMIP2	0.0278036	-1.72149	-0.69808	-0.0539694	1.00001	1.07821	1.05131	1.2621	-0.223257	-1.13627	-0.586358	2.46413
Q92667	AKAP1	1.55699	0.893878	1.11227	-0.484589	0.405664	0.31755	0.108091	-1.02372	-1.65789	-1.10239	-0.125846	1.2589
P05091	ALDH2	-0.109885	-0.199692	-0.0435256	-0.100167	1.0942	1.00846	1.12654	1.07188	-1.75647	-1.17184	-0.919487	5.64176
Q9UBI1	COMMD3	0.0639506	0.493714	1.34511	0.483213	0.451429	1.35213	-0.624035	-0.579045	-2.12672	-0.603142	-0.256604	1.03425
Q13123	IK	-0.354703	0.816809	0.958949	-0.502071	-0.457221	1.43534	-0.156606	-2.1168	-0.428012	-0.211887	1.0162	0.121922
Q96CT7	CCDC124	-1.61799	-0.0556742	-0.143543	0.162951	-1.16558	-0.674011	-0.816601	0.852396	1.44348	0.927729	1.08684	1.38084
Q9UKD2	MRTO4	0.591699	1.20473	0.945542	1.73639	-0.960967	-1.57443	-0.292935	-0.33108	-0.425505	-0.682871	-0.210572	2.87521
P19623	SRM	0.635091	0.662053	0.812189	1.48052	-1.42456	-0.963715	-1.31548	-1.0506	0.584063	0.33927	0.241163	4.68213
P26006	ITGA3	0.43162	0.299602	0.394414	0.391511	0.811756	1.09666	0.301233	0.785989	-1.31163	-1.57935	-1.62181	5.62376
Q92925	SMARCD2	0.302431	0.190714	-0.00238478	0.27157	1.01561	0.802468	0.802375	0.932225	-0.919699	-1.68708	-1.70823	5.22898
Q562E7	WDR81	-0.227486	-0.89776	-0.554412	-0.642034	-0.458931	-0.229645	-1.41252	0.463411	1.64501	0.625593	1.68878	2.23864
Q12802	AKAP13	0.910285	1.04698	0.910252	0.943848	0.160223	0.0773116	0.303657	-0.0290561	-1.44481	-1.44876	-1.42993	8.57319
Q9Y4K1	CRYBG1	1.19186	1.29446	1.14995	1.1561	-0.663001	-1.29942	-0.387196	-0.0195966	-0.836749	-0.729644	-0.856747	4.18723
P46379	BAG6	0.239669	0.328608	0.819776	1.23589	0.85819	0.081304	0.389314	0.402688	-1.62867	-1.04081	-1.68596	3.67471
Q9NSD9	FARSB	-0.654635	-1.05046	-0.64677	-1.49842	0.174293	1.87541	0.0182605	0.0859873	-0.173366	1.42024	0.449465	1.51747
P52758	RIDA	-1.14168	-0.897972	-1.44623	-1.38246	0.407658	0.586421	0.354853	1.04656	1.10176	0.651206	0.719883	4.88188
Q9Y315	DERA	-1.27417	-1.04113	-1.0004	-1.31673	0.243864	-0.102455	0.458036	0.624892	1.03392	1.20132	1.17284	5.64139
Q86UP2	KTN1	1.44881	0.962263	0.719104	0.629718	-0.919407	-1.45221	-1.2632	-1.06123	0.151841	0.226959	0.557354	4.72069
P09758	TACSTD2	-0.702223	-0.616752	-0.572326	-0.663326	1.27745	1.26818	1.20647	1.23909	-0.536068	-0.818734	-1.08175	7.16668
Q8TE68	EPS8L1	-0.274577	-0.692574	-0.551801	-1.15422	1.26829	1.21235	1.2345	1.19933	-0.993469	-0.592627	-0.655209	5.20054
Q99543	DNAJC2	0.0468175	-0.188249	0.426259	0.48023	-0.673113	-1.99513	-0.391293	-1.01189	1.18672	1.43708	0.682563	2.73987
O95786	RIGI	0.299658	0.748941	0.584569	0.500828	0.562794	1.43534	0.544833	-1.45026	-0.593924	-1.6003	-1.03247	1.17228
P22102	GART	-0.29206	0.346323	-0.773617	-1.09743	-0.199672	-0.527031	-0.846154	-0.887057	1.5385	1.20239	1.53581	3.22161
Q0VDF9	HSPA14	2.78319	-0.776146	-0.773578	-0.418118	0.0505674	-0.309575	0.290637	-0.798663	-0.0261065	-0.179265	0.157058	0.0554331
Q7Z478	DHX29	0.783955	1.12816	1.31037	0.422532	-0.315227	-0.940762	-1.43877	-1.6076	0.0379766	-0.129056	0.748427	2.87872
P56182	RRP1	0.305722	-0.0614301	-0.862107	-0.0480303	-0.853446	0.0961937	-1.16329	-1.3483	1.15033	1.23585	1.54851	2.74685
Q9H4A6	GOLPH3	-0.401456	-0.704081	-0.540669	-0.0848003	1.3313	1.19818	1.28595	0.997381	-0.98334	-0.953327	-1.14514	6.12512
P28838	LAP3	1.07398	1.33826	1.45454	1.0073	-0.731109	-0.648941	-0.286929	-0.493244	-1.14204	-0.557371	-1.01445	5.42944
Q99459	CDC5L	-0.553107	-0.453417	-0.351997	-0.964935	-1.06416	1.36487	-0.386025	1.31699	0.668823	-1.01692	1.43988	0.415262
P30566	ADSL	0.554442	0.776253	1.4364	1.78577	-0.951608	-1.00318	-0.866938	-0.766716	-0.556023	0.107175	-0.515574	3.55952
P62424	RPL7A	-0.215774	0.163227	-0.0708264	0.278292	-1.18925	-0.837651	-1.2404	-0.879033	1.59505	1.16971	1.22665	5.65575
O75533	SF3B1	-1.01039	-1.131	-1.52542	-0.637101	0.227366	1.10436	0.893145	1.62477	0.0293912	-0.0766449	0.501517	3.18855
Q8IUD2	ERC1	0.564854	0.511696	0.00974634	0.600522	-0.313612	-1.87445	-1.14245	-1.12637	1.31142	0.518438	0.940199	3.01304
Q9BW92	TARS2	-1.23704	-1.20604	-0.999378	-1.288	0.655134	1.55909	0.646661	0.133874	0.407299	0.745528	0.582871	3.74317
Q13144	EIF2B5	1.16676	-0.118805	0.854085	0.973411	-0.261299	-2.45752	-0.736989	0.155826	0.406683	0.240112	-0.222262	1.15264
Q13459	MYO9B	1.56269	0.122242	1.14579	-0.168149	-0.879021	-2.20707	0.1031	-0.498204	0.123296	0.202196	0.49313	1.21296
Q14676	MDC1	1.67714	0.71836	0.441936	1.26703	-0.86923	0.715751	-0.692725	-0.223983	-1.05104	-1.01689	-0.966346	2.45539
Q96KM6	ZNF512B	-1.92297	-1.47109	-0.267479	-0.920171	0.522903	0.975539	0.694456	0.596869	0.813566	0.577738	0.400644	3.04188
O14497	ARID1A	0.712661	0.699118	0.716518	0.669322	0.62139	0.572874	0.144477	0.456167	-1.45765	-1.39392	-1.74096	6.73213
Q86VI3	IQGAP3	-1.03172	-1.28236	-1.4516	-1.17374	0.528666	0.945858	0.665518	1.03808	0.605396	0.774255	0.381656	5.86723
Q9BQ69	MACROD1	-1.24011	-1.46372	-1.21491	-1.04257	0.946632	0.631415	0.824502	0.716209	0.740386	0.789404	0.312758	6.19261
O75369	FLNB	-0.30474	-0.235411	-0.199869	-0.25698	1.1278	1.17014	1.16472	1.1643	-1.21551	-1.21579	-1.19866	12.5952
Q96GM8	TOE1	-0.54905	0.938933	1.64238	-0.0623367	-0.569563	-0.333469	-1.00472	-0.355022	-0.692168	-0.845459	1.83048	0.449256
Q9BZE9	ASPSCR1	0.887378	0.593721	0.789477	1.24954	-1.02713	-0.882525	-1.84371	-0.972533	0.466588	0.316765	0.422425	4.31528
Q5T653	MRPL2	0.115229	-0.645272	0.158716	-0.387479	0.551731	-1.60515	0.0318172	-1.42652	1.85756	0.432623	0.916752	1.22876
Q8N5M9	JAGN1	-1.4616	0.00259489	0.31819	0.653566	1.7435	-0.22621	1.12414	-0.657108	0.333738	-1.53248	-0.298331	0.3428
Q9UBN7	HDAC6	0.550842	0.619174	0.285731	0.638486	-0.542596	-1.79948	-0.581331	-1.68039	0.86316	0.944309	0.702095	3.28926
Q8IUC4;A8MT19	RHPN2	1.0944	1.07557	1.03948	1.13694	-0.161716	-0.340629	-0.121096	-0.189498	-0.846565	-0.72978	-1.95711	4.08868
P05386	RPLP1	-0.200474	0.640249	0.119418	-0.715161	-0.933045	-0.0728424	-1.19675	-0.430891	2.32041	0.954303	-0.485216	0.986804
Q9Y230	RUVBL2	0.123251	1.02055	0.639473	0.35959	-1.15187	-1.35301	-1.14192	-1.17821	0.570648	1.0739	1.03759	4.79182
Q9H0N5	PCBD2	1.03338	1.09129	1.1736	1.10336	-0.797288	-0.426253	-0.268233	-0.971612	0.360119	-1.66986	-0.6285	2.48853
P33316	DUT	1.12972	1.01999	1.23708	1.43304	-0.837239	-0.297773	-0.284403	-0.376599	-0.90214	-1.16664	-0.955046	5.88415
Q9H9Y6	POLR1B	-0.454246	-0.704135	-0.844941	-0.966816	-1.02279	2.17181	-0.45074	0.549352	0.144845	1.02957	0.548092	0.770831
Q53H12	AGK	-0.111739	-0.52933	-0.574586	0.117448	0.0379274	-1.88212	-0.478885	-0.476319	1.63422	1.38786	0.875514	2.29033
Q8WZA9	IRGQ	-1.1955	-0.697874	-1.01743	-1.65196	1.3501	0.631349	0.573457	1.2389	0.184763	0.414009	0.170188	4.0001
Q15833	STXBP2	0.324984	0.352892	0.363132	0.604282	0.642113	0.748173	0.830741	0.731433	-1.61143	-1.59284	-1.39348	8.04286
O43795	MYO1B	1.00433	0.925099	0.89168	0.994863	0.177724	0.213138	0.111972	0.0103678	-1.43716	-1.52886	-1.36316	9.32957
Q9UQ80	PA2G4	0.777997	0.664418	1.16678	1.14369	-0.0078726	-1.35821	0.867486	-0.233295	-0.384672	-1.2509	-1.38542	1.92441
P78371	CCT2	1.02875	1.40911	1.20863	1.1094	-0.54373	-1.50371	-0.344412	-0.821187	-0.699789	-0.608192	-0.234879	4.05114
Q709F0	ACAD11	-0.519689	0.2484	-0.575693	-1.06231	-0.625679	-0.51485	-1.1245	-0.159737	1.43304	1.44107	1.45995	3.46914
P04049	RAF1	0.604669	0.622261	0.510895	0.602658	-0.0473354	-2.23409	0.234062	-1.60953	0.0354471	0.925544	0.355412	1.30803
P49902	NT5C2	-1.0785	0.603926	0.177222	0.831503	0.21374	1.78225	0.742405	-0.239468	-0.329376	-1.63045	-1.07325	1.10257
Q2TAY7	SMU1	1.1657	1.19745	0.86437	1.49936	-0.6641	-1.49671	-0.715176	-0.367104	-0.80958	-0.368195	-0.306017	3.91381
Q96PK6	RBM14	0.795138	-0.00919757	0.323652	0.299618	-1.32889	-1.41359	-1.06528	-0.792707	0.860814	0.857552	1.47288	4.34944
Q92804;P35637	FUS	-1.41107	-0.676352	-0.277171	-0.611789	-0.962391	-0.523699	0.0241495	0.525948	0.783753	1.32529	1.80333	2.4334
Q92804	TAF15	1.17269	0.983753	0.394903	1.25121	-0.682355	-0.677685	-0.588139	-1.60837	1.08882	-0.639909	-0.694925	1.97793
Q9UHB9	SRP68	0.712973	0.873194	0.927922	0.409451	0.748379	-0.654581	0.702342	0.477125	-1.20635	-1.31586	-1.67459	3.19783
Q8NB49	ATP11C	0.378506	0.818652	0.352754	-0.18534	0.199674	1.69175	0.310651	0.533287	-1.07357	-1.59377	-1.43259	2.74387
P11388	TOP2A	-0.181123	1.89262	1.50745	0.182725	-1.36981	-0.77238	-0.920546	-0.431034	-0.248247	-0.306105	0.646456	1.56902
Q9Y2W6	TDRKH	-0.901247	1.04951	-1.38753	0.0564032	1.83953	0.731598	-0.431795	-1.06394	-0.743873	0.377777	0.473576	0.115409
O43432	EIF4G3	0.870081	0.773136	0.913395	0.835378	-1.04003	-1.07302	-0.800964	-1.8164	0.0425549	0.869012	0.426852	4.1218
Q9P2E9	RRBP1	1.18709	1.16597	1.11268	0.93122	-1.2633	-1.1515	-1.04764	-1.04186	-0.0695034	0.107696	0.0691542	8.17006
Q6YHU6	THADA	0.320971	0.620971	0.72353	0.791864	-1.06345	-1.40495	-1.53309	-0.913754	1.00886	0.685742	0.76331	5.43938
O14744	PRMT5	0.24022	1.24166	1.17431	0.83119	0.521796	0.102439	0.405395	-0.50689	-0.915803	-1.56401	-1.53031	3.26023
O60645	EXOC3	0.132026	-0.24403	-0.777386	0.323593	0.942663	1.01794	1.3453	0.77874	-1.80054	-0.5811	-1.13721	3.1604
Q7Z3J2	VPS35L	1.2699	0.681788	0.858651	1.21078	0.168535	-0.161966	-0.388204	0.3368	-1.20335	-1.61867	-1.15427	4.65252
O75175	CNOT3	0.0931101	-0.523026	-0.693989	0.244462	0.499364	2.33229	0.786874	-1.51296	-0.320583	-0.270489	-0.635047	0.345343
Q9UNX4	WDR3	1.2322	-0.292562	0.462398	0.607688	-0.542375	-1.80939	-1.21724	-0.810784	1.09041	0.861333	0.41832	2.53639
O43567	RNF13	-0.82467	-0.41019	-0.188321	-0.2337	1.2835	1.16241	0.855512	1.41079	-0.743678	-0.915102	-1.39654	4.74621
Q7Z417	NUFIP2	0.608712	1.19632	0.435438	1.20422	-0.00530318	-0.82753	1.23787	-0.42486	-0.733102	-1.36365	-1.32812	2.02142
P46821	MAP1B	1.19858	1.22879	1.21997	1.2238	-0.454369	-0.750263	-0.113422	-0.709422	-0.715638	-1.01095	-1.11707	5.84926
Q9HA77	CARS2	0.118392	0.0152398	-0.124861	-0.376934	-1.27964	-1.15339	-0.793049	-0.597992	1.30301	1.4772	1.41202	5.37963
Q9HC35	EML4	1.09489	1.35637	1.31699	1.20579	-0.505846	-0.814783	-0.404199	-0.754452	-0.808325	-0.993798	-0.692633	6.76635
Q96SY0	INTS14	-0.052417	0.389503	-0.135611	0.318415	-0.228015	0.562367	-2.78004	-0.117932	0.475145	0.502313	1.06627	0.645328
Q16555	DPYSL2	-1.24669	-1.08687	-1.11172	-1.30844	0.327083	0.381096	0.508986	0.183111	1.24205	1.06007	1.05133	7.80612
P24941	CDK2	1.31256	0.785988	0.38098	1.24015	-0.790737	-0.608428	-0.948343	-1.96934	0.407873	0.191967	-0.00266525	3.01464
Q15149	PLEC	0.226194	0.212519	0.132179	0.147033	0.944607	0.909601	0.951674	0.879148	-1.50526	-1.48214	-1.41556	11.381
Q13428	TCOF1	-0.0436571	-0.516891	0.135438	0.000638268	0.668316	-2.445	0.199691	-0.667929	0.710536	0.544405	1.41445	0.79718
Q8IVF2	AHNAK2	1.1558	1.18049	1.1748	1.11345	-0.981873	-1.08074	-1.01948	-1.19871	-0.157637	-0.0849414	-0.101163	9.94305
O43747	AP1G1	0.224929	0.793156	1.03408	-0.777389	-0.48085	-0.600287	-0.242557	1.93577	0.524085	-1.38999	-1.02095	0.320897
P54920	NAPA	-0.835821	-0.665057	-0.26429	-0.75874	1.31713	0.802735	1.28794	1.5012	-0.923689	-0.752408	-0.708989	5.25096
Q68EM7	ARHGAP17	1.39493	1.62201	0.403345	1.21814	-0.508334	-0.0987027	-0.377795	-0.797932	-0.943852	-0.882548	-1.02926	3.82118
Q12756	KIF1A	1.00542	0.992877	1.05278	0.882443	-0.987642	-1.31108	-1.16697	-1.3407	0.343001	0.216997	0.312877	7.95624
P09417	QDPR	-0.747724	-1.48531	-1.60273	-1.03421	0.777714	0.303737	0.702105	0.804024	0.777098	0.645243	0.860057	4.72053
Q8NFW8	CMAS	-0.689028	-0.683878	-1.17305	-2.00538	0.997394	1.16338	0.555552	0.762661	0.454386	0.199421	0.418539	3.40044
Q9NRD1	FBXO6	-1.31438	1.51808	0.308162	0.603818	-1.2731	-0.48714	1.55089	0.269226	-1.01826	0.169561	-0.326852	0.139705
Q86UK7	ZNF598	0.717773	0.752956	0.884301	0.837417	-0.177641	-1.16608	-0.0901037	-2.42448	0.157385	0.21514	0.293329	1.78318
P46020	PHKA1	0.797659	1.38454	-1.09266	1.28012	-0.460401	-0.255553	-1.00786	-0.8016	-0.927841	-0.242608	1.32621	0.621178
P34897	SHMT2	-0.0649976	-0.319502	-0.91263	-1.65181	1.11635	0.588385	0.80816	1.79441	-0.822523	-0.115046	-0.4208	2.35847
O15061	SYNM	1.18484	1.27352	1.33409	1.15154	-0.919277	-0.335622	-0.898832	-1.03812	-0.590522	-0.610468	-0.551147	5.98523
Q12788	TBL3	0.538016	0.612206	0.688576	0.30606	-1.19414	-1.35057	-0.888551	-1.47168	0.816026	1.03122	0.912832	6.11509
Q92879	CELF1	-0.12204	-0.265317	0.0132473	0.278935	-0.65512	-2.47118	0.103067	0.658217	0.106626	1.37162	0.981953	0.726599
P52815	MRPL12	1.0056	0.691547	1.29654	0.91963	-0.999177	-1.02006	-1.33856	-1.24319	-0.317857	0.479258	0.526261	4.56679
P08727	KRT19	0.0959185	0.160517	0.106054	0.045539	0.81203	1.04729	0.9548	1.06676	-1.47937	-1.4775	-1.33204	8.84517
Q8NB16	MLKL	-0.00783273	-0.840382	-0.129434	-0.81195	0.449227	1.63414	1.01884	1.2384	-1.57435	-0.157976	-0.818687	2.53813
Q96FS4	SIPA1	0.0303615	0.623512	0.324296	-0.748327	0.929769	0.983287	0.789966	1.01248	-0.974013	-1.26031	-1.71102	3.48255
Q92922	SMARCC1	0.492892	0.215907	0.159061	0.177151	1.242	0.176732	0.934016	0.93756	-1.6038	-1.2522	-1.47931	4.48714
Q15057	ACAP2	-1.75787	-0.796937	0.0720193	-0.41259	-0.454421	-0.0965712	-0.156493	0.143972	1.67334	1.74253	0.0430249	1.66411
Q9H0D6	XRN2	0.702419	0.8034	0.838367	0.648061	-1.24734	-1.22708	-1.26171	-1.29982	0.719157	0.683127	0.641424	10.1411
Q9NRV9	HEBP1	-1.37325	-1.40263	-1.00407	-1.20599	0.65566	0.632891	0.870447	0.44644	0.724312	0.809252	0.846937	6.80374
Q5PRF9	SAMD4B	1.24628	1.21873	1.30817	1.15848	-0.764391	-0.838517	-0.954995	-0.838853	-0.474159	-0.20051	-0.860228	6.40886
P09601	HMOX1	0.825693	0.929126	0.935891	0.897741	-0.524517	-1.7408	-1.82082	-0.124195	0.137664	0.259677	0.224542	2.6145
O75643	SNRNP200	1.20834	-0.512194	-0.411971	-0.475491	-0.539328	-0.959163	0.314428	-1.77284	1.2077	0.760811	1.1797	1.38665
Q9BRX8	PRXL2A	-0.554926	-0.279742	-0.912999	-0.743839	0.537837	1.41499	1.43658	1.39891	-0.458271	-0.833789	-1.00476	4.07519
P10586;P23468	PTPRF	-1.01201	-1.72513	-0.810935	-1.32403	0.86275	0.865771	0.83256	0.791156	0.554721	0.446186	0.518959	5.25245
Q12872	SFSWAP	0.703867	1.19959	0.843757	-1.25351	-1.3573	-0.885361	-1.21755	-0.0321466	1.00885	0.207585	0.782222	1.18288
P11172	UMPS	-1.3478	-0.243748	-0.863953	-1.33939	-0.431534	0.507854	0.283462	-0.381492	1.08448	1.4175	1.31462	3.24528
P49788	RARRES1	-1.21892	0.162085	-0.0125103	0.443091	0.609584	-1.03006	1.23296	1.81717	-0.388902	-1.3467	-0.267796	0.660966
P41227	NAA10	0.712077	0.244138	0.3745	0.577698	0.341204	-0.937019	0.150148	-2.71773	0.443621	0.282499	0.528869	0.869332
Q8NDH3	NPEPL1	-0.724734	-0.948665	-1.4192	-1.76657	0.55678	0.549628	0.787022	0.719207	0.823086	0.694671	0.728773	4.59899
Q9NQX4	MYO5C	-0.892224	0.574229	-1.12757	-0.550952	1.06207	1.13951	1.04681	1.02145	-1.56736	-0.23515	-0.470806	2.25985
Q9H0L4;P33240	CSTF2	-0.375218	0.306318	0.518113	0.27152	-1.25995	-1.81231	-1.04636	0.438587	0.996763	0.566115	1.39643	1.79162
Q9Y5V0	ZNF706	-0.514826	0.0329503	0.415872	-0.138582	-0.374018	-2.20019	-0.503326	-0.232449	0.917363	1.15835	1.43885	2.01607
Q3KQV9	UAP1L1	-0.0378872	0.746083	0.163433	0.213365	0.367416	0.985579	0.240578	0.753287	-2.0657	-1.7871	0.42094	1.42505
O00401	WASL	0.4732	-2.09675	-0.0529933	0.140388	1.70739	0.348578	0.881693	0.456389	-0.56947	-0.343763	-0.944665	1.07701
Q9C0C9	UBE2O	0.899681	0.562745	0.683989	0.411654	-1.25737	-1.2352	-1.01352	-1.45656	0.850032	0.618718	0.935821	6.21259
Q92616	GCN1	0.429707	0.445307	0.428018	0.388701	0.591246	0.66425	0.954038	0.694569	-1.36329	-1.70604	-1.52651	7.47236
P78346	RPP30	0.0586773	-0.813078	0.916764	0.137608	1.10515	1.24281	0.508013	0.624061	-1.70465	-0.997755	-1.07761	2.64061
Q9H8H0	NOL11	-0.683432	0.28193	-0.574787	-0.362097	-1.55083	-0.308707	-0.721396	-0.0110196	0.818771	1.07633	2.03523	2.25952
P07814	EPRS1	-0.0541663	0.715514	-0.135379	1.1798	1.80987	0.240578	-1.4727	-1.42063	-0.706488	-0.224704	0.0683016	0.212859
Q3ZAQ7	VMA21	1.15856	0.96245	1.29267	1.22371	-1.12306	-1.56443	-0.391917	-0.61693	-0.184953	-0.374422	-0.381683	4.1586
Q8WVV9	HNRNPLL	0.977662	-0.133842	-0.768419	0.801568	1.07839	-2.15655	-0.284725	-0.331543	0.607622	0.940807	-0.730969	0.208852
O95602	POLR1A	-0.969306	-0.614078	-0.463729	-0.88001	-0.636524	0.261211	-0.351366	-0.720128	1.72644	1.1078	1.53969	4.07529
Q13217	DNAJC3	0.239753	-0.0155808	0.0836381	0.16485	0.992677	0.919263	0.782287	1.07376	-1.04171	-1.3639	-1.83503	5.59015
Q99988	GDF15	-0.0159821	0.111914	0.055255	-0.012015	0.96709	1.08599	0.844521	1.01451	-1.83053	-1.50423	-0.716526	4.62446
Q7Z6Z7	HUWE1	1.22403	1.32304	1.20789	1.16124	-0.29939	-0.555714	-0.44297	-0.666379	-0.965751	-0.979842	-1.00615	8.20807
Q9H3S7	PTPN23	-0.81589	-0.569861	-0.867106	1.84089	1.21265	0.345147	0.96029	0.397911	-0.832753	-0.602572	-1.0687	0.963823
O00459	PIK3R2	-1.41846	0.734348	0.495036	-1.04608	0.705332	0.186828	-1.76792	1.51725	0.326263	0.0738637	0.193535	0.107814
Q9H444;Q96CF2	CHMP4B	-0.379349	-0.485377	-0.463463	-0.332143	0.678553	1.55268	1.16364	1.35714	-1.0203	-0.890966	-1.18043	5.27785
O00139	KIF2A	0.16942	0.761193	0.499874	-0.23252	-0.793182	-1.75018	-0.764087	-1.06781	1.44071	0.658374	1.0782	3.30674
P50583	NUDT2	1.23601	1.39867	0.603601	0.960941	-1.63585	-0.7851	0.134426	-0.990495	-0.15633	-0.93926	0.173379	2.32453
P62851	RPS25	1.8363	-0.93943	-1.95655	0.53204	-0.217298	-0.358964	0.0272231	-0.597724	0.255563	0.828486	0.590361	0.248508
Q03001	DST	-0.0218779	-0.0630206	-0.196672	-0.150907	-0.767739	-1.25532	-0.898879	-0.924694	1.43937	1.45121	1.38853	7.28974
O96013	PAK4	1.10563	1.33202	1.18192	1.39905	-0.903649	-0.685214	-0.652931	-0.750515	-0.699063	-0.707514	-0.619736	8.06664
P53041	PPP5C	-1.21494	-0.486149	-0.0531324	-0.14581	1.085	0.644589	1.72453	1.07963	-1.05062	-1.08673	-0.496374	3.13367
Q9UNQ2	DIMT1	0.387155	0.518999	0.470644	0.355597	-0.637406	-1.71646	-1.31256	-1.07067	0.967645	1.01712	1.01994	4.80185
P78527	PRKDC	1.38205	-0.613695	-1.20026	0.0653024	1.2011	-1.64408	0.705257	0.757448	-0.990322	0.252487	0.0847097	0.077396
O95831	AIFM1	0.77542	0.869972	0.79685	0.805219	-1.24991	-1.18681	-1.39212	-1.16461	0.488592	0.449618	0.807787	7.77733
Q04637	EIF4G1	0.0632279	-0.329768	-0.122716	-0.653631	-0.566532	-1.27947	-0.666743	-0.737854	1.73183	1.61074	0.95092	4.10417
Q13362	PPP2R5C	0.876156	-0.387753	-1.70027	-1.26958	0.556783	1.49495	-0.989446	-0.097222	0.90499	0.164261	0.447122	0.50874
Q9UIA9	XPO7	-1.04351	-0.765782	-0.717669	-0.947453	-0.122564	-0.372634	-0.112137	-0.364054	1.59689	1.3758	1.47312	7.20746
Q14978	NOLC1	0.9411	0.500148	0.655441	0.283945	-1.19858	-1.19107	-1.27955	-1.27161	0.886576	0.666493	1.0071	6.11818
P61201	COPS2	0.6988	0.907263	0.426279	0.560357	1.4743	-0.22506	-0.293269	-0.526212	0.248851	-1.32494	-1.94636	1.12658
Q6Y7W6	GIGYF2	0.276301	-0.766721	-0.0300061	0.66433	-0.90133	-0.500809	0.696663	1.55046	0.26039	0.805915	-2.05519	0.090869
P55084	HADHB	-0.265051	0.410772	0.274001	-0.671461	0.985933	0.83564	1.78521	-0.790149	-0.130969	-0.59476	-1.83916	0.94392
Q9BUE6	ISCA1	0.639949	0.120926	-0.376348	0.0524476	-2.64722	-0.526061	-0.025876	0.290711	0.954147	0.748723	0.768605	0.94586
Q9BS40	LXN	0.949736	0.978125	0.920335	0.921629	0.278771	-0.0656909	0.279225	0.0179743	-1.43107	-1.72291	-1.12612	6.23904
Q9BUF5	TUBB6	-0.047622	0.174109	0.34608	-0.498183	-1.02796	-0.609252	-1.05275	-1.27531	1.60832	1.1141	1.26845	4.4768
Q8TAA9	VANGL1	-1.2103	-0.823685	-0.564833	-0.583603	1.33596	1.06951	1.12733	1.36836	-0.683653	-0.27047	-0.764611	5.28219
P54886	ALDH18A1	0.188939	0.142461	-0.261954	-0.410015	-1.10561	-1.51938	-0.655062	-0.409745	1.07122	1.31592	1.64324	3.75312
Q9UJX2	CDC23	0.864895	0.151529	0.562417	1.00177	-0.881592	-1.60523	-1.52577	-0.746234	0.486623	0.883006	0.808593	3.84719
Q9HBH0	RHOF	-0.0614655	0.819496	0.264233	-0.598763	-0.777131	1.26298	0.984243	-2.36572	0.137575	0.33609	-0.00152993	0.0564418
Q8TDD1	DDX54	-0.193771	0.351293	-0.325702	-0.613493	-1.4408	-0.120091	-1.10674	-0.639346	1.33799	1.54761	1.20305	3.24893
Q16891	IMMT	1.99637	0.90331	0.80527	1.01809	-0.593158	-0.757732	-1.0149	-0.543491	-0.272428	-0.777694	-0.763642	3.66791
Q8IZ69	TRMT2A	-1.3099	-0.778664	-0.724381	-0.840734	0.0981894	0.0528414	1.51433	0.0187392	-0.337629	1.97966	0.327549	1.32625
Q96G03	PGM2	-0.762647	-0.592846	-0.996219	-0.0547187	1.27026	1.35452	1.30288	0.912595	-0.530622	-0.962458	-0.940737	4.56876
Q10567;P63010	AP2B1	-0.608076	-0.139857	-0.180876	-1.36768	0.0825148	-1.51978	-0.269997	0.337708	1.79056	1.28351	0.591981	1.71193
O15111	CHUK	0.514554	0.279259	-0.0621079	1.815	-1.18823	-1.8983	0.487782	-0.326424	-0.287235	0.922417	-0.256713	0.832768
Q9P0K7	RAI14	-0.80027	0.00751857	-0.62482	-0.797026	1.24712	1.16059	1.24624	1.20308	-0.689856	-1.13263	-0.819949	5.04261
Q6KC79	NIPBL	-2.27049	0.602893	0.815386	1.40309	0.64302	0.101395	0.462337	0.112006	-0.4757	-0.695657	-0.698288	0.318638
Q8NE71	ABCF1	0.989693	0.880475	1.16326	1.24021	-0.203516	-0.326717	0.188125	0.00294187	-1.26347	-1.2766	-1.3944	6.44171
Q99990	VGLL1	0.439783	0.00596015	-1.61192	-0.965449	1.06585	1.56844	1.03866	0.477108	-0.686274	-0.753894	-0.57825	1.97923
P42765	ACAA2	-1.00519	-0.943218	-0.501907	-1.30424	0.0914645	-0.486922	-0.0649381	0.069488	1.05525	1.49936	1.59086	4.59664
P18206	VCL	-0.744646	0.299339	0.817743	-1.52427	-0.485164	-1.04263	0.118217	-0.933483	1.34723	1.20559	0.942068	1.49693
P25787	PSMA2	-0.632662	0.338453	0.985711	-1.43143	1.10885	1.71437	-1.23085	-0.582044	-0.205508	-0.478451	0.413564	0.073891
P12931;P07947	YES1	-0.817013	-1.48896	-0.61581	-1.23159	0.452174	-0.171978	1.04786	1.85518	0.617865	0.206949	0.145324	2.18648
Q8NEZ5	FBXO22	0.598854	1.76333	1.76209	0.13042	0.157386	-0.864778	-0.830964	-0.564502	-0.48474	-0.876684	-0.790411	2.19566
Q86Y07	VRK2	0.865724	0.970034	0.825111	0.867635	-0.587327	-1.82924	-0.411968	-1.64784	0.329328	0.308318	0.310233	3.20711
P26012	ITGB8	-0.919246	-0.696859	-0.147159	-0.314793	1.32262	1.3632	1.11348	1.05447	-1.03564	-0.907283	-0.832785	5.33969
Q9Y4P8	WIPI2	-0.0385251	0.0499418	-0.22484	-0.171795	0.420342	-2.72699	0.335904	0.325173	1.23235	0.750485	0.0479515	0.407025
P46063	RECQL	0.347933	0.433781	0.312185	0.649676	-1.02584	-1.8834	-0.945909	-0.855175	0.908634	1.06124	0.996876	4.47832
Q07864	POLE	0.816073	0.659928	0.374728	0.399241	-2.29587	-0.982942	0.104953	-1.03083	0.559407	0.724992	0.670321	2.06798
P08574	CYC1	1.42327	1.19493	0.769612	0.195048	0.761382	-0.0416915	0.14162	-0.641335	-1.14233	-1.50231	-1.1582	2.83262
Q7L5L3	GDPD3	-0.838456	-0.811631	-0.544365	-0.955823	1.17949	1.32049	1.21167	1.20837	-0.298007	-0.424943	-1.04678	5.4933
Q8IY81	FTSJ3	-0.340659	-0.686843	-0.0575563	-0.172739	-0.30798	-0.0679284	-1.24311	2.66151	0.477214	-0.571754	0.309849	0.122833
Q5VZL5	ZMYM4	0.391467	0.0966239	0.147459	0.308998	0.164923	-2.89982	0.252716	-0.30138	0.627967	0.57645	0.634596	0.692441
Q9Y4L1	HYOU1	0.35271	0.152104	0.330915	0.175399	0.790331	0.908721	0.865846	0.904747	-1.51943	-1.47392	-1.48742	9.49252
P50750	CDK9	-0.100437	-0.45984	0.395243	-0.0944382	0.442082	-1.90181	-0.654647	-1.02513	0.574993	1.37025	1.45374	1.74227
Q9Y6E0	STK24	-0.26112	0.119583	-0.350754	0.151925	1.85406	0.635149	0.575248	0.990526	-1.24764	-1.13655	-1.33043	3.59735
O00506;Q9P289	STK26	1.12234	1.81939	0.747691	0.95412	-0.905844	-1.17978	-1.00867	-0.693056	-0.28272	-0.230861	-0.342604	4.43379
P07948	LYN	-0.901428	-1.40136	-1.32406	-1.06148	0.680866	-0.159172	0.323313	0.875528	0.812099	1.09684	1.05885	4.32601
Q6VUC0;Q92481;P05549	TFAP2A	-0.429927	-0.146114	-0.667135	-0.451422	-0.913814	-0.115459	-0.928429	-0.835557	1.38812	1.49801	1.60172	4.83635
Q9UBP6	METTL1	1.02076	1.25551	0.651779	0.916576	0.528465	-0.619187	-0.736079	-0.111069	-2.12287	-0.599555	-0.184325	1.94264
Q8NF37	LPCAT1	0.865667	1.1684	1.03297	0.544355	0.145926	0.00331349	0.0260032	0.317407	-1.36312	-1.99694	-0.743982	3.89159
Q9UKV3	ACIN1	1.71489	0.0813687	-1.83095	-0.737655	0.545297	-0.463328	0.94063	-0.762454	-0.273718	-0.237161	1.02309	0.0446058
Q9UHJ6	SHPK	-1.1828	0.36732	-1.27095	-1.02428	-1.11092	-0.0619845	0.314625	1.57625	0.60026	0.814676	0.977789	1.02482
Q96GQ7	DDX27	0.20641	0.53154	0.898206	-1.33993	-1.01656	0.333402	-0.777852	-1.54546	0.588962	0.649639	1.47164	1.1128
P31146	CORO1A	-0.865436	0.135609	0.477639	-0.35859	1.82032	-0.212493	-0.438589	-1.40593	-1.08709	0.583129	1.35143	0.0612918
Q96TA1	NIBAN2	-1.20486	-0.810819	-0.850646	-1.22811	1.26622	1.16793	1.00754	1.24287	-0.100827	-0.213852	-0.275447	6.74017
Q92947	GCDH	-1.01837	-0.809832	-1.23263	-1.40495	0.38468	-0.0835346	0.424593	0.0809699	1.15653	1.21149	1.29104	5.64196
Q15181	PPA1	-0.627753	-0.55371	0.655054	0.718207	0.119248	-2.55341	0.168784	0.148306	1.05572	0.807068	0.0624819	0.468821
Q15233	NONO	-0.124339	0.274844	0.57057	0.178677	-1.06726	-0.839041	-1.49767	-1.04636	1.49292	0.917404	1.14025	4.7643
P35658	NUP214	0.146915	0.489535	0.545798	0.0551072	-0.240053	-1.14278	-1.43329	-1.52924	0.494272	1.41005	1.20367	3.10206
P06737;P11217;P11216	PYGB	0.160438	0.274976	0.282875	0.361351	-1.45936	-0.8304	-1.44607	-0.839157	1.14027	1.18336	1.17171	5.57661
Q92610	ZNF592	-0.157349	0.403917	-1.04229	0.0180062	1.15182	1.34553	0.912607	0.7015	-1.05901	-1.66395	-0.610782	2.86847
Q5T6F2	UBAP2	0.766741	1.43897	1.29756	0.841143	-1.54229	-0.322566	-1.11933	-1.04789	0.00923037	-0.340814	0.0192428	3.70573
Q7L2J0	MEPCE	-0.359232	-0.00478736	-1.72978	-0.279077	-0.164029	0.491783	-0.452362	2.38774	-0.487863	-0.024952	0.622558	0.544828
Q5T4S7	UBR4	0.867912	1.28046	1.24974	1.13207	0.279389	-0.537103	-0.428274	-0.593281	-0.695443	-1.0401	-1.51537	4.11225
O75691	UTP20	1.53504	0.710061	0.773198	0.439409	-1.00271	-1.19249	-1.54145	-0.973119	0.595678	0.210336	0.446049	4.10194
P38435	GGCX	0.261607	1.25106	1.21577	0.690773	-1.73051	1.02915	-1.0752	-0.000601952	-0.989073	-0.256271	-0.396704	1.07399
O75694	NUP155	-0.548133	-0.330883	-0.880246	-1.14519	0.459222	-1.16813	-0.34063	-0.156576	1.374	1.08938	1.64718	2.88944
Q9Y6H1;Q5T1J5	CHCHD2	0.788321	0.916608	0.810046	0.726944	-1.09824	-0.699256	-1.52817	-1.52625	0.496135	0.304502	0.809359	4.8215
O95817	BAG3	1.03919	0.940896	0.938548	1.14677	-1.27546	-1.17012	-1.25013	-1.05157	0.18031	0.340062	0.161497	8.41017
Q9BRP8	PYM1	-0.610732	0.341566	-0.335212	0.140261	0.533793	1.68771	0.968312	0.925334	-1.20549	-1.16131	-1.28424	3.58592
Q96T58	SPEN	0.0926891	-0.176923	-0.497094	-0.311819	-0.751115	-1.78068	-0.922292	1.13879	0.636647	1.38824	1.18355	1.19405
P18583	SON	-0.325923	-1.05706	-0.759111	-1.07177	-0.287357	-0.407146	-0.463665	-0.0610593	1.62523	1.42578	1.38209	5.22038
Q9BUL5	PHF23	0.313765	0.360602	-2.60362	0.298347	-0.539238	0.0625726	-0.0934422	-0.462286	0.953443	0.943536	0.766317	0.694613
P41440	SLC19A1	-0.796896	-1.95395	-1.32779	-0.178092	0.945453	-0.219413	0.444851	0.831412	1.13891	0.527545	0.587968	2.22781
P11274	BCR	-1.12411	-0.232459	-0.280754	-2.11567	1.46435	0.819012	0.815035	0.796114	0.0169239	-0.0524473	-0.105987	2.28728
P37837	TALDO1	-0.0459997	1.24517	-0.0357315	-1.21996	-1.08641	0.0858536	1.38189	1.45576	-1.24925	-0.406319	-0.125002	0.366348
P06132	UROD	0.578757	0.0874533	-1.33554	1.81957	0.588518	0.236006	0.311891	-1.48131	0.730569	-1.04727	-0.488653	0.103188
P62995	TRA2B	-0.946341	-0.958704	-0.563604	-0.596319	-0.710415	-0.872264	0.284634	0.154931	1.00868	1.65449	1.54491	3.3882
cRAP-P00883;P04075	ALDOA	-0.861148	-0.464081	-0.11858	-0.325336	1.21867	0.821182	1.13284	1.48344	-1.47722	-0.932704	-0.477073	3.96667
P35520	CBS	-0.696515	-0.515572	-0.199293	-0.562431	-0.663457	-0.565206	-0.557817	-0.85025	1.48211	1.49679	1.63164	6.77663
Q14161	GIT2	0.873345	-0.132769	0.819516	0.130995	1.5637	-0.731609	0.218033	0.888406	-0.74726	-1.41604	-1.46632	1.61176
O75449	KATNA1	-0.339315	-1.49518	-0.565016	-0.983885	0.603687	-1.31846	0.390201	0.288062	1.39208	0.891261	1.13657	1.95823
Q16134	ETFDH	1.03924	0.652194	0.585276	1.04738	-1.88912	-1.7111	0.589308	0.250197	-0.122346	-0.0857789	-0.355245	1.12719
Q9H4L5	OSBPL3	-1.23912	-1.17124	-1.56772	-0.878779	0.956156	0.86945	0.986049	0.866017	0.33182	0.448109	0.39926	6.35414
Q15075	EEA1	-0.994483	-0.69425	-1.6599	-1.16202	0.62498	-0.346873	0.789797	0.368682	1.02936	0.984931	1.05978	3.61575
Q2TB90	HKDC1	-0.696561	-0.370087	-0.436899	-0.435647	1.56819	1.18512	1.12009	0.973044	-1.18938	-1.00361	-0.714259	5.7248
P19367	HK1	-0.26694	-0.350774	-0.671853	-0.363132	1.63364	0.288083	1.1158	1.51144	-0.934559	-0.712796	-1.2489	3.48151
P52789	HK2	-0.56554	-2.32187	-0.960878	-0.638871	0.776577	0.654828	0.761245	0.722286	0.533529	0.535049	0.503643	2.78016
Q9UPY3	DICER1	-0.211282	0.144918	0.450982	1.92113	-1.62941	-0.617252	0.76488	-1.12383	0.294806	-0.728664	0.733725	0.633661
P09622	DLD	-0.0276295	-0.374429	-0.676944	-1.08073	1.32401	-0.095913	0.555048	1.06625	1.11047	0.142099	-1.94224	0.709869
Q9NZL4	HSPBP1	1.81103	-0.211016	0.130676	1.70006	0.308884	-1.57022	0.00536518	-0.584359	-0.638791	-0.525737	-0.425889	1.08087
Q969V3	NCLN	0.0496524	0.0926747	0.506619	0.146642	0.00874568	-0.0908792	0.0032606	1.05399	-1.90426	1.64101	-1.50745	0.270324
P07942	LAMB1	0.836421	0.806785	0.885501	0.84655	0.254295	0.588612	0.00237027	0.245397	-1.40388	-1.62701	-1.43504	6.74169
Q96B54	ZNF428	0.334978	0.356304	-0.110858	-0.200699	-0.665483	0.33616	-2.28341	-0.854232	1.08183	0.885412	1.12	1.68913
P48729	CSNK1A1	-1.09105	-1.11703	-1.25147	-0.893363	1.23761	1.14587	0.96822	1.18343	-0.10395	-0.0622847	-0.0159898	7.83235
P35914	HMGCL	-0.0853062	-0.229043	-0.137274	-0.403877	1.28084	0.300791	1.04211	1.69824	-1.13092	-1.00829	-1.32727	3.76984
Q9UMR2;Q9NUU7	DDX19A	-0.849334	-1.27555	-1.10642	-0.647531	0.404221	-0.85205	0.307839	0.20131	1.0509	1.54457	1.22205	3.44058
Q8TD43	TRPM4	-0.43496	-0.621834	-0.503967	-0.806859	1.48648	0.889461	1.30113	1.23596	-1.13903	-0.778955	-0.627432	5.5727
Q15642	TRIP10	-0.0667418	0.386923	1.18033	0.571936	-0.71472	-0.0948524	-0.783917	-2.33386	1.0322	0.676326	0.146382	1.62538
Q5VIR6	VPS53	-1.7761	0.238517	-1.57833	-0.606097	1.33687	0.818832	0.794409	0.668534	0.0182897	0.484358	-0.399274	1.94743
O94964	SOGA1	0.337273	0.345801	0.12649	0.591983	-0.864347	-0.210239	-1.65811	-1.67972	1.0237	1.08239	0.904776	3.16216
O94915	FRYL	0.783395	0.405378	1.37759	0.693007	-1.06652	-1.14638	-1.44926	-1.13347	0.699805	0.707766	0.128678	4.37046
Q8IVM0	CCDC50	0.784178	1.08872	1.05978	0.878336	-1.30066	-0.807788	-1.8733	-0.387419	-0.134736	0.493707	0.19918	3.30399
Q96I24	FUBP3	-0.158903	0.509896	0.174731	0.231737	-1.26858	-1.01239	-1.03086	-1.1559	1.25113	1.1642	1.29493	6.22538
O96011	PEX11B	0.13965	-1.04788	-1.29418	-0.976539	1.20784	1.15859	0.252014	1.66654	-0.110967	-0.268988	-0.726077	2.42532
Q9NQ88	TIGAR	0.117153	-0.952285	-0.113247	-0.504625	-0.557299	-0.31096	-0.870861	-1.08235	1.92123	1.26263	1.09062	3.4259
Q9BTW9	TBCD	0.671227	0.952421	0.913747	0.664141	-1.19103	-1.37189	-1.09281	-1.33967	0.649509	0.579209	0.56515	7.59338
O75367	MACROH2A1	0.359487	1.4758	0.672741	-0.00246657	0.17333	0.0497108	-0.977204	1.57683	-0.891279	-1.18254	-1.25442	1.36073
O00154	ACOT7	0.254876	0.193745	0.417934	0.184307	-1.07354	-1.11687	-1.1765	-1.26301	1.35568	1.10641	1.11697	8.08915
Q96HY6	DDRGK1	-0.804438	-1.26908	0.314196	-1.56682	0.629547	1.31753	0.685663	1.35181	0.0264139	-0.854156	0.169327	2.02308
O15020	SPTBN2	-0.471028	-0.863843	-0.980506	-0.606809	1.29682	1.28479	1.19276	1.2244	-0.615921	-0.699783	-0.760891	6.97086
Q9BSJ2	TUBGCP2	-1.34626	1.27371	0.914963	-0.235689	-0.183711	-0.368405	-0.755103	-1.68004	1.1284	0.463043	0.789084	0.949863
P13861	PRKAR2A	0.233787	0.761888	0.67363	0.571022	0.675617	0.432803	0.667049	0.581419	-1.80193	-1.44501	-1.35028	6.02501
Q96JM3	CHAMP1	0.0756575	0.767415	-2.06073	-0.978518	0.266273	0.155201	1.49387	0.834052	0.637989	-0.418897	-0.772315	0.669354
Q9NZM3	ITSN2	-0.224286	0.170578	0.137619	0.177037	0.779434	0.731652	0.907211	1.37417	-0.878053	-1.9068	-1.26856	4.16277
P09525	ANXA4	-0.413401	-0.358558	-0.295546	-0.320776	1.17708	1.09567	1.30348	1.18941	-1.06142	-1.19035	-1.1256	9.67517
Q96CM8	ACSF2	-1.1031	-1.13187	-1.34718	-0.977287	1.03899	1.05185	1.1041	1.14345	0.0934861	0.101096	0.0264639	8.36189
P26640	VARS1	1.00684	1.03176	1.10672	1.21881	0.105661	-0.686485	0.0881196	-0.113592	-1.28117	-1.2349	-1.24176	5.42769
Q12959	DLG1	-1.22794	-1.1097	-0.882892	-1.08272	1.06606	1.00161	1.24275	1.2509	-0.115177	0.0637854	-0.206676	7.33211
P23588	EIF4B	0.939561	1.3515	1.06424	1.33565	-1.03595	-1.36995	-0.510308	-0.938114	-0.276016	-0.121632	-0.438974	5.03387
Q9Y5B9	SUPT16H	-1.56343	-0.486955	-1.02717	-1.52991	0.419059	0.785767	1.0769	1.19351	0.169233	0.644765	0.318237	3.61768
Q92538	GBF1	1.1501	0.977638	1.03121	1.1976	-0.868174	-1.1065	-1.0158	-1.45374	0.269491	-0.166504	-0.0153225	6.00782
Q99571	P2RX4	-0.603728	-1.32868	-0.40934	-0.755875	1.02737	1.42413	1.07772	1.31462	-0.38866	-0.472205	-0.885348	4.57292
Q96N66	MBOAT7	0.778724	0.422791	0.679397	0.6082	0.878319	0.342096	0.148826	0.704815	-1.53081	-1.38392	-1.64843	5.44677
O14521	SDHD	-0.64027	0.631549	-0.856616	-0.904362	1.37755	-0.367029	1.24439	0.0791905	-0.60912	1.37889	-1.33418	0.443052
Q27J81	INF2	-0.530085	-0.394719	-0.727507	-0.760461	1.13619	1.13521	1.18737	1.5107	-0.861897	-0.798076	-0.896734	6.86876
Q02880	TOP2B	-0.321237	-0.676457	-1.52662	-0.806147	1.0907	-1.08481	1.29748	1.50639	0.00799526	0.320265	0.192443	1.14841
P51948	MNAT1	1.16773	0.281861	-0.684241	0.177937	-0.0706037	-1.24173	-2.06769	-0.0292508	0.58258	0.695694	1.18771	1.25892
Q5VTJ3	KLHDC7A	-0.243802	-0.580353	-0.688868	-0.713961	1.1274	1.16974	1.32754	1.31078	-0.814832	-1.09303	-0.800617	6.58997
Q8IYJ3	SYTL1	-0.749234	-0.516815	-0.832685	-0.348645	1.03563	1.33832	1.21336	1.15918	-1.54737	-0.367558	-0.384185	3.82136
O15484	CAPN5	-0.678672	-0.862087	-0.479291	-1.03522	1.01312	1.63521	1.04564	1.12175	-1.01717	-0.628511	-0.114765	4.31219
Q9Y446	PKP3	-1.21739	-0.920115	-1.42921	-1.06012	1.23322	1.08439	1.05813	0.756843	0.119616	0.0624636	0.312173	6.10836
O60885	BRD4	0.373428	-1.37456	0.793219	-1.23266	0.274937	0.306162	0.355438	-1.89788	0.832272	0.797165	0.77248	0.540278
O95470	SGPL1	-0.0635293	-0.16944	-0.337169	-0.351888	1.3764	0.66685	1.11682	1.33794	-1.11763	-1.02628	-1.43208	5.32323
Q14126	DSG2	0.253724	0.200849	0.19441	0.276223	0.916202	0.895353	0.898375	0.746644	-1.89573	-1.45696	-1.02909	5.59602
Q9Y3F4	STRAP	-0.736597	-0.723779	-0.530041	0.0750517	-0.13446	-1.46682	-0.0194688	-0.692612	1.54696	1.27669	1.40507	2.9942
Q9UPT8	ZC3H4	-1.68538	-0.921665	-1.2887	-0.774607	0.400556	1.09412	0.914234	0.928079	-0.0595555	0.594127	0.798789	3.72653
Q15084	PDIA6	1.18051	0.572292	1.47486	0.887645	0.267707	-0.274874	0.134097	-0.389777	-1.13381	-1.26551	-1.45313	4.38402
O15294	OGT	1.10324	0.932591	1.02655	1.18424	-1.24715	-0.637246	-1.45428	-1.10193	0.368783	-0.000794624	-0.174009	5.04082
Q9HCC0	MCCC2	-0.959763	-0.955888	-0.841633	-1.5047	0.101591	0.0328769	-0.128139	0.512273	1.60131	0.922743	1.21933	4.56908
Q53GS7	GLE1	0.290336	0.230981	-0.0809097	-1.04027	-1.90859	-0.830186	0.0371322	-0.0643503	1.09569	0.561111	1.70905	1.49831
P31323	PRKAR2B	-0.546315	-0.972501	0.136691	-0.688027	-1.17001	0.0297557	-0.597171	-0.488355	1.68624	1.14649	1.4632	3.2517
Q13423	NNT	1.02254	0.850132	0.730938	0.721822	0.208558	1.00672	-0.182871	-0.0929402	-1.36578	-1.38044	-1.51868	4.08614
Q14683	SMC1A	-0.110138	2.01683	1.21071	-0.294475	0.0892359	-0.475011	0.993461	-0.806063	-0.945122	-1.15111	-0.528323	0.975939
Q9BX79	STRA6	-0.574865	-0.355857	-0.0724678	-1.51524	1.42318	0.944638	1.06053	1.15634	-0.569795	-1.20522	-0.291237	3.04141
Q99615	DNAJC7	-1.14863	-1.41987	-0.907163	-0.73508	1.25287	0.0993313	1.61052	0.970644	0.419298	-0.071172	-0.0707435	3.10504
Q53H96	PYCR3	-1.23222	-0.969021	-0.765155	-1.36291	1.06611	0.125038	1.33804	1.38335	0.0247479	-0.0920766	0.484091	3.37937
Q13895	BYSL	1.38641	0.74804	0.750116	0.489624	-0.793499	-1.77157	-1.00268	-1.13825	0.36088	0.635802	0.335132	3.95568
O95900	TRUB2	0.571923	1.48232	0.554289	0.421096	-1.83095	0.698924	-1.49236	-0.298948	0.687917	-0.246979	-0.547225	1.01811
Q8N9Z2	CCDC71L	-1.17083	-0.969528	-1.10352	-0.860519	0.433079	-0.141741	0.202848	-0.304451	1.53641	0.872239	1.50601	4.69238
P13667	PDIA4	0.997465	0.518001	0.923487	1.41857	0.659964	-0.414311	0.179131	-0.388687	-1.39195	-1.16576	-1.33591	3.64588
P80303	NUCB2	-1.21283	-0.175825	-0.694521	-0.825226	0.911791	-0.642447	-0.885171	-0.400466	1.23011	1.30743	1.38716	2.41335
Q86X29	LSR	0.0641137	0.495253	0.0260759	0.304446	1.32152	1.10668	0.44101	0.527771	-1.20892	-1.62456	-1.4534	4.40647
Q14204	DYNC1H1	0.42688	1.00112	0.561687	0.731609	0.617283	0.105596	0.638733	0.456972	-1.44342	-1.3504	-1.74607	5.38086
Q8N128	FAM177A1	-0.500708	-0.695963	-0.78508	-0.525958	1.03591	1.43524	1.05158	1.40349	-1.18341	-0.609206	-0.625894	5.54367
Q15436	SEC23A	-0.75943	-1.1168	-1.48695	-0.811944	1.17496	1.84476	0.378114	0.0784473	0.00155124	0.0938687	0.603429	2.43757
Q9NUL3	STAU2	1.62557	0.44497	1.20837	1.18307	-0.796777	-1.1553	-0.424235	0.341554	-0.729608	-1.02229	-0.675328	2.77534
P02649	APOE	1.05758	1.07371	1.10876	0.961859	0.0175014	0.0838767	-0.266202	-0.0963704	-0.880518	-1.40974	-1.65045	5.62443
Q7L266	ASRGL1	1.17243	1.25542	1.14562	1.08311	-0.332879	-0.180545	-0.64667	-0.990503	-0.0502985	-1.18666	-1.26902	3.50523
Q8NDA8	MROH1	-0.181593	-1.36945	0.310147	-1.42539	1.54935	0.481028	0.718894	0.269833	0.606777	-1.45797	0.498369	0.91586
Q86U90	YRDC	0.465473	0.653717	0.110517	0.128143	-1.43014	0.0685427	-0.836295	-1.97089	1.09324	0.751153	0.966535	2.36662
P22314	UBA1	-0.12731	0.110313	-0.0523001	-0.228846	-1.02023	-0.942618	-0.954149	-1.00497	1.50553	1.11684	1.59775	6.83226
O75152	ZC3H11A	-0.39353	0.50044	0.601767	0.568612	-0.19326	-2.39158	-0.0511829	-0.981003	0.768391	0.360065	1.21128	1.38845
Q96F86	EDC3	0.00279445	0.182162	0.44293	0.0769379	0.943957	0.201253	1.5829	0.401855	-0.972119	-2.18087	-0.681803	2.39113
P11766	ADH5	0.966347	0.205223	1.10042	1.26798	-0.0740196	-1.44572	-0.795535	-1.78608	0.452034	0.250281	-0.14094	2.36918
Q9UKK3	PARP4	-0.154367	-0.680003	-0.821917	-0.310335	1.29791	0.807028	1.34452	1.28656	-0.976876	-0.459118	-1.33341	4.24375
P13804	ETFA	-0.668894	-0.779537	-0.852443	-0.92088	1.33289	0.980888	1.4176	1.23	-0.384658	-0.824252	-0.530711	6.4611
Q13155	AIMP2	0.882093	0.841611	0.845137	1.07137	0.694401	-1.55383	-1.1821	0.362712	0.136811	-1.10408	-0.994128	1.31152
P31153	MAT2A	0.340344	1.46604	1.022	-0.0871509	-1.42258	1.62515	-0.772888	-0.442559	-0.405725	-0.356821	-0.965821	0.652381
Q92599	SEPTIN8	-0.792511	-1.40946	-1.10354	-0.486081	1.46247	0.82395	1.37243	0.923455	0.0642083	-0.365652	-0.489276	4.09249
Q5VTR2	RNF20	-0.323204	1.22425	-0.696983	-1.23217	-1.11298	1.20016	-0.741081	-0.595128	0.0566529	0.696871	1.52361	0.472799
P10809	HSPD1	0.811986	0.223223	-0.470278	2.17054	-0.611804	-1.49012	-0.711254	-0.467071	-0.585741	0.395699	0.734817	1.08972
Q15814	TBCC	0.293565	0.260732	0.772766	-0.200861	-1.30811	-1.04308	-0.165888	-1.73617	0.83884	1.2954	0.992802	2.88413
Q99460	PSMD1	-0.487416	1.24307	0.284047	-1.51613	-0.76991	-0.927058	1.04159	-1.12688	1.1531	0.340546	0.765034	0.511703
A1L0T0	ILVBL	-0.278634	-0.316489	-1.37071	-0.563409	0.685773	-0.643447	1.26848	1.67612	0.454739	-1.37821	0.465783	0.858545
Q9P2M7	CGN	-0.282411	-0.233939	-0.274335	-0.179278	1.14922	1.10942	1.17921	1.15972	-1.42075	-1.01003	-1.19683	8.11037
Q01844	EWSR1	-1.28077	-1.61393	-0.192268	-1.14734	0.155305	1.71541	0.491079	0.473268	0.356252	0.134976	0.90801	2.17718
P46013	MKI67	1.05255	0.255086	-0.853897	0.443009	-1.0846	-1.21181	-0.0778864	-1.42569	0.490586	1.02323	1.38942	1.88465
Q29RF7	PDS5A	0.777615	0.761316	0.326391	1.02713	-1.18082	-1.49255	-1.45237	-0.762192	0.569206	0.694194	0.732081	4.86394
Q8WUM4	PDCD6IP	-0.386354	-0.105003	-0.477217	-0.253414	1.30919	1.00512	1.52588	0.781579	-1.27815	-1.0604	-1.06123	5.45139
Q86V81	ALYREF	1.33973	-0.0979739	0.78006	1.28506	-0.378376	-2.11912	-0.459855	-0.916592	0.45447	0.192913	-0.0803098	1.87046
Q9NR30	DDX21	0.635158	0.733487	0.505658	0.383863	-1.19843	-1.23011	-1.18521	-1.35168	0.925364	0.767566	1.01434	7.70992
P13716	ALAD	-0.4357	-0.986037	-1.62077	-1.48974	1.18201	0.287735	1.12434	0.754786	0.44339	0.692122	0.0478553	3.18985
Q13206	DDX10	0.850487	0.73124	1.07128	1.04446	-1.37091	-0.884063	-1.3406	-1.1793	0.11173	0.186404	0.779268	5.22023
Q9UKM9	RALY	0.333669	-1.04145	0.0242142	-1.42302	1.46237	-1.06968	1.22869	0.414795	1.11568	-0.415479	-0.629784	0.419987
Q13435	SF3B2	-0.431354	0.0762893	-1.30672	-0.799703	-0.59584	0.460477	0.364287	-0.733175	-0.459653	1.98274	1.44264	1.04176
Q96KN1	LRATD2	-0.652272	-1.12152	-0.599613	-0.91131	1.37141	1.21964	1.12135	1.24376	-0.680402	-0.499863	-0.491181	6.549
Q96GX9	APIP	-0.00467105	-0.309777	0.0189848	-0.498147	-0.473837	-1.36176	-0.788388	-0.882306	1.44133	1.34739	1.51118	4.87021
Q6P2Q9	PRPF8	1.25459	-0.592697	0.475663	-0.920664	1.19409	-1.12106	0.146735	-1.15808	0.758476	1.07224	-1.1093	0.071884
P35222	CTNNB1	0.170187	0.273884	0.147576	-0.0361755	0.856596	0.993955	0.893411	0.981632	-1.77252	-1.0293	-1.47924	5.8554
Q8N8S7	ENAH	0.0971857	0.711016	0.981024	0.813	-1.59631	-0.00576046	-1.61429	-1.20483	0.654136	0.855848	0.308983	2.53993
P05023;P13637;P50993	ATP1A1	-0.965943	-0.909455	-0.7684	-1.08774	1.25432	1.28567	1.1161	1.23784	-0.462205	-0.309595	-0.390595	8.36838
P09327	VIL1	-0.906376	-0.627387	-0.290615	-0.417468	1.35116	1.44577	1.45576	0.533511	-0.920539	-0.66943	-0.954384	4.26465
P39060	COL18A1	1.21073	1.06789	1.08521	1.03679	-0.741371	-1.21048	-1.45038	-1.00805	-0.0394439	-0.0184606	0.0675821	6.11508
Q7L8L6	FASTKD5	0.49849	0.864921	0.113816	-0.208196	-0.356841	-1.6762	-0.745051	-1.43767	1.4576	0.466402	1.02273	2.58373
P13929;P06733;P09104	ENO1	0.794642	1.16213	1.23594	0.759402	-1.85051	-0.589372	-1.20416	-0.762444	-0.00550364	0.279558	0.180319	3.72413
P00558	PGK1	1.04916	1.18374	1.06413	1.21	-1.23403	-1.01518	-1.04193	-1.10388	0.112331	-0.167695	-0.0566389	8.21373
P49768	PSEN1	-0.703942	0.13266	-0.712163	-0.76677	1.12283	1.39278	1.0317	0.988003	-1.51322	-0.926672	-0.0452051	3.02953
Q9UMY1	NOL7	0.530403	1.01947	0.922386	0.458733	-0.605447	-1.85613	-0.60751	-1.56913	0.589713	0.520391	0.597118	3.2927
P22033	MMUT	-0.725969	-0.864678	-1.14216	-0.789738	1.23144	1.22134	1.12753	1.35931	-0.454167	-0.475401	-0.487499	7.56295
Q9H9L3	ISG20L2	0.966295	-2.80578	0.359153	0.847614	0.240491	-0.260983	0.309144	0.224874	0.0416383	0.225299	-0.147741	0.0299181
P37059	HSD17B2	-0.877351	-0.618777	-0.631001	-0.671241	1.18316	1.26561	1.27632	1.27576	-0.474692	-0.757808	-0.969976	7.04583
Q15125	EBP	0.921115	-1.58187	-0.324795	-0.0574453	0.917518	-1.1476	-1.30795	1.05353	1.16925	0.433718	-0.0754712	0.20408
P49916	LIG3	1.2429	1.0462	0.921654	1.0539	-0.794275	-0.536626	-1.16526	-1.62411	-0.0954298	0.463276	-0.512229	3.68027
P24752	ACAT1	0.282876	0.157132	0.2413	0.0730847	-1.02607	-1.34662	-1.01128	-1.11856	1.18866	1.32045	1.23902	7.88703
Q8NEY1	NAV1	0.015185	-1.53857	-1.43951	-0.843224	-0.218712	-0.0138201	0.789525	-0.14308	0.981955	0.825237	1.58501	2.40834
P11310	ACADM	1.14406	1.05869	1.31706	1.21946	-0.415728	0.0837408	-0.828811	-0.540725	-0.749071	-1.07604	-1.21263	4.93108
P35568	IRS1	-0.631169	-1.01582	-1.17093	-0.799355	1.2232	1.33967	1.40421	0.738119	0.0257421	-0.813105	-0.300562	4.38853
O75955	FLOT1	-0.183335	-1.12148	-1.0244	-0.937624	1.43725	0.277975	1.14847	1.65816	-0.565671	-0.41922	-0.270132	3.0832
O15498	YKT6	0.811157	0.376144	0.266856	0.990348	0.800359	-0.526151	1.10905	0.236591	-1.17181	-1.00547	-1.88707	2.52033
P51649	ALDH5A1	-1.41062	-1.11363	-1.15699	-1.3331	0.59153	0.847069	0.582266	0.684933	0.804131	0.765421	0.738989	7.87735
Q15262	PTPRK	-0.152952	0.0507645	-0.154755	0.141671	1.23878	0.794662	1.0769	0.977927	-1.60721	-1.54776	-0.818033	5.01788
P05141	SLC25A5	0.464952	0.894424	1.12792	1.00708	-1.10775	-0.944094	-1.5277	-1.24014	0.1829	0.674136	0.468278	5.0243
P12236;P12235	SLC25A6	-0.670545	-0.0416837	-0.145732	-0.488028	-0.731817	-0.903182	-1.01566	-0.473862	1.4029	1.46834	1.59927	5.40813
P49821	NDUFV1	0.273368	0.618447	0.197216	0.306105	0.867045	0.896478	0.504708	0.868395	-1.52239	-1.51118	-1.49819	6.72635
Q92614	MYO18A	-1.16282	-1.94125	0.681462	-0.866588	-0.0517311	0.685605	-0.110117	0.054427	0.982526	1.463	0.265493	1.2889
Q14839	CHD4	-1.29325	-0.456736	-0.313656	-1.28522	-0.427976	0.116204	-0.0158945	-0.335601	1.71152	0.658653	1.64196	3.05733
Q8TDI0	CHD5	0.559383	1.70451	1.4394	0.404024	-0.890019	-0.0899131	-0.555771	0.431168	-0.793481	-0.803387	-1.40591	2.42786
P04083	ANXA1	-1.02747	-0.873567	-0.858817	-0.85427	-0.246043	-0.145544	-0.117128	-0.300632	1.48419	1.41719	1.52209	9.26107
Q14019	COTL1	-0.949621	-0.859693	-0.942886	-0.926186	1.25326	1.16064	1.36833	1.12556	-0.592853	-0.34331	-0.293243	8.14583
Q8N163	CCAR2	-1.07624	-0.796854	-0.964435	-1.32317	-0.00967788	0.288619	-0.0807206	-0.0446482	1.51587	1.11736	1.37389	6.01269
P22695	UQCRC2	-0.444523	-0.985887	-0.512821	-0.993818	1.29396	0.3912	1.584	1.4309	-0.759008	-0.261416	-0.742587	3.56476
Q9C0B1	FTO	-0.656196	-0.917649	-1.46288	-1.52087	1.07606	0.505617	1.31165	0.932875	0.069346	0.179284	0.482772	4.05505
P54136	RARS1	0.438634	0.467608	-0.285043	0.437179	0.777973	1.25583	0.688173	0.52001	-1.38513	-1.12419	-1.79105	4.12986
P51784;Q9Y4E8;Q13107	USP15	0.251384	0.441492	0.475701	0.303273	0.683921	0.573261	-2.88312	0.499508	-0.217567	0.00624006	-0.134094	0.163561
Q9Y6Y8	SEC23IP	1.11799	1.21695	1.15935	1.3423	-0.65646	-0.324294	-0.0970875	-0.77067	-0.960071	-0.960965	-1.06705	5.97202
P11940	PABPC1	-0.530442	0.366221	0.603575	0.153054	-0.552713	-1.79047	-0.571543	-1.13227	0.895937	1.29913	1.25952	2.94104
P51610	HCFC1	0.954115	1.01866	1.08536	1.03424	-0.864682	-0.491599	-1.76547	-1.27325	0.213791	0.161225	-0.0723976	4.08258
O95155	UBE4B	0.674341	0.707473	0.598532	0.550974	0.397852	-1.91532	-0.91602	-1.66954	0.774074	0.477617	0.320021	1.89156
P62873	GNB1	0.550059	1.67345	0.183069	-0.456185	0.215086	-0.347166	-2.01459	0.951741	0.135908	-1.19015	0.298775	0.281961
Q96QK1	VPS35	-1.10587	-1.37066	-1.0613	-1.17359	0.925726	-0.186519	0.916066	0.987059	1.05377	0.685951	0.329368	3.57374
O95825	CRYZL1	-0.287639	0.00335896	-0.339766	0.195275	-1.20671	-1.25357	1.40085	1.19354	-0.510438	-0.773154	1.57825	0.013848
Q53EP0	FNDC3B	-0.291382	0.599462	0.30789	0.597725	0.974102	0.564785	0.88037	0.666298	-0.884269	-1.66377	-1.75121	3.84968
Q7Z3D6	DGLUCY	-0.824064	-0.144096	-1.22249	-0.190239	1.07635	1.32946	1.1266	1.2433	-0.667617	-0.650123	-1.07708	4.05421
O00469	PLOD2	0.755627	0.806719	0.793149	0.779962	0.348164	0.468228	0.346812	0.272183	-1.65982	-1.53905	-1.37197	8.8043
Q9UJV9	DDX41	0.81897	0.989354	0.438532	0.472297	-1.60862	-0.91329	-1.40003	-0.957129	0.488917	0.804013	0.866989	4.7614
P48449	LSS	-1.12873	-1.4587	-1.09947	-1.25724	0.994325	0.822671	0.720578	0.951683	0.450883	0.427806	0.576183	7.42023
Q6GMV2	SMYD5	-0.526627	0.478954	1.01252	0.756761	1.22341	-2.22093	-0.719118	0.366866	0.342441	-0.827267	0.112988	0.230488
Q96BR5	COA7	0.405274	-1.15588	-0.289185	-0.359621	0.907776	0.294371	-0.423018	2.42985	-0.238819	-0.752019	-0.818731	0.93301
A0FGR8	ESYT2	-0.554496	-1.00347	-1.72377	-1.22133	0.994838	0.806052	1.12703	1.05359	0.293901	0.326656	-0.0989996	4.22836
Q96T76	MMS19	0.917734	1.27233	-0.295628	0.089059	-1.40298	-0.0528032	-1.2017	-1.17628	0.866836	-0.34786	1.3313	1.50666
Q14573	ITPR3	0.0717301	-0.0554735	-0.425315	-0.285667	1.34172	0.675234	1.25486	1.12797	-1.3697	-1.27526	-1.06009	5.3338
Q9NVN8	GNL3L	1.11504	0.982094	1.17116	1.30267	-0.920873	-1.03915	-0.567892	-1.54557	-0.170245	-0.194995	-0.132234	5.05198
Q14847	LASP1	-0.848219	-0.809987	-0.60803	-0.93275	1.20338	1.35611	1.25949	1.18072	-0.452497	-0.632064	-0.716158	7.81092
Q9H9P8	L2HGDH	-1.14349	-1.21067	-1.39029	-1.14596	1.0461	1.08461	0.807189	0.753867	0.485288	0.350738	0.362624	7.48151
Q9Y5J1	UTP18	0.157824	0.0315748	0.980301	0.659569	-0.850251	-1.04063	-1.21108	-1.58084	0.709775	1.1209	1.02286	4.05821
Q96I25	RBM17	-0.580422	-1.3984	-1.20266	-0.878814	-0.772707	0.211918	1.26404	0.533769	0.57663	0.890976	1.35567	2.18735
P00533	EGFR	1.32939	1.06797	1.08189	1.26911	-0.264812	-0.572188	-0.412142	-0.176048	-1.24289	-0.99492	-1.08537	7.0347
Q8NCG5	CHST4	-0.775234	-1.99794	-1.25347	-0.557156	0.644945	0.270761	0.70569	0.569241	0.658954	0.495364	1.23884	3.14233
P62879	GNB2	-0.656558	-0.345492	-0.511002	-0.565466	1.44693	1.14621	1.11085	1.21032	-0.976988	-0.728997	-1.12981	6.78083
Q9NZM1	MYOF	1.28037	1.2492	1.29485	1.17621	-0.909039	-0.520139	-0.943501	-0.754821	-0.529332	-0.664821	-0.67898	7.49727
Q9HCG7	GBA2	0.432723	0.099048	-0.0742565	0.205977	1.75253	0.45425	1.04863	-1.66201	-0.0963061	-1.44911	-0.711473	0.486518
Q99536	VAT1	-0.373708	-0.0338735	-0.0468037	-0.193433	1.37786	0.840308	1.1349	1.06685	-1.32657	-1.36192	-1.0836	6.2857
Q8IW92	GLB1L2	-0.0812672	-1.35858	0.429378	-0.846703	1.18579	1.02331	1.14214	1.0746	-1.0981	-0.582361	-0.888206	2.76032
P22234	PAICS	-0.0854134	0.721355	0.700094	0.187257	-1.03401	-1.42471	-1.2199	-1.00536	1.02267	1.16355	0.97447	4.87295
O14964	HGS	0.716625	1.35988	1.06112	1.25196	0.315882	-1.00326	-0.104655	-0.245444	-1.14885	-1.19979	-1.00346	3.72982
P32121	ARRB2	0.104806	0.0724602	-1.00816	-0.569725	-1.1782	-0.729935	-0.22491	-0.734348	1.24125	1.44046	1.5863	3.43783
P49407	ARRB1	0.15174	0.162076	0.34617	0.186406	0.879182	0.780229	0.873977	1.03252	-1.71863	-1.3847	-1.30896	7.26657
P55769	SNU13	-0.405828	0.413903	-0.263798	-1.27429	-1.39053	-0.645237	-0.613722	0.264698	1.33647	1.11045	1.46788	2.15979
P04626	ERBB2	-0.635522	-1.07871	-1.01412	-1.25602	1.17953	1.19153	1.21189	1.12928	-0.0539822	-0.192819	-0.481052	6.07225
P29144	TPP2	0.0411222	0.281373	0.0932567	0.152461	1.06762	0.719449	1.04368	0.92577	-1.26466	-1.56224	-1.49784	7.21651
A0AVT1	UBA6	0.513745	-0.0824379	-0.0144585	-0.510081	2.50737	-1.16705	0.420765	-0.776463	-0.0822377	0.189509	-0.998666	0.0908267
Q14690	PDCD11	0.933878	0.842594	0.771939	0.685019	-1.26196	-1.41261	-1.23575	-1.09183	0.548917	0.597457	0.622348	8.22091
P16144	ITGB4	-0.901019	-1.04202	-1.03964	-1.05114	1.15656	1.20288	1.26448	1.15836	-0.270531	-0.28344	-0.194487	10.2242
P53801	PTTG1IP	-1.42756	-0.579841	-0.724012	-1.01611	0.910097	1.50595	0.936674	1.28874	-0.312592	-0.580593	-0.000754293	4.30942
P36952	SERPINB5	-0.839637	-0.663085	-0.78308	-0.475143	1.20331	1.22763	1.29709	1.23755	-0.69308	-1.09087	-0.420696	6.0352
Q96HD1	CRELD1	0.944108	1.67054	0.741017	0.392706	0.479465	-0.794521	-0.935949	0.373036	-0.400396	-0.721413	-1.74859	1.79991
P35998	PSMC2	0.155084	-0.451286	0.342915	-0.111803	-0.387422	-1.66392	-1.25631	-0.433262	1.55406	1.18386	1.06809	3.1073
P12814	ACTN1	1.3185	0.706915	0.846734	1.59018	-0.867585	-1.38067	-0.865643	-0.797005	0.286174	-0.27736	-0.560242	3.83955
O43707	ACTN4	1.0104	0.951661	1.01589	1.10473	0.0294806	-0.05157	0.0114026	0.0967988	-1.30249	-1.3907	-1.4756	9.67552
P63272	SUPT4H1	1.2528	1.192	1.01178	1.2673	-0.251633	-1.30419	-0.875872	-1.16501	-0.172985	-0.421778	-0.532405	4.46833
Q86Y56	DNAAF5	0.556152	-0.178466	-0.393322	0.536207	-0.712729	-0.889938	-0.822223	-1.64994	1.60791	0.833899	1.11245	3.21609
P15104	GLUL	-0.813828	-0.883321	-0.746457	-0.659299	1.38908	1.11794	1.29441	1.21832	-0.611619	-0.636301	-0.668926	8.65076
Q99996	AKAP9	-0.738713	-0.682387	-0.676828	-1.28487	1.06334	1.22567	1.38555	1.21238	-0.760376	-0.337863	-0.40591	5.53005
Q9BQ67	GRWD1	-0.829164	-1.47178	-0.335321	-0.144408	-0.106116	-0.646103	-0.302001	-0.372945	0.861562	1.59257	1.7537	3.12397
Q8IZL8	PELP1	0.294725	-1.49101	-1.23966	-0.237649	-0.24118	-0.798903	0.0471128	-0.0988881	0.749717	1.88133	1.13441	1.98554
Q13753	LAMC2	-0.556855	-0.970902	-0.553684	-0.30406	1.17804	1.25466	1.18579	1.32097	-0.684329	-0.836743	-1.03287	6.07076
Q13772	NCOA4	-0.291512	-0.877808	-0.970654	-0.713461	1.36324	0.746648	1.14538	1.60729	-0.825829	-0.59423	-0.589064	4.60027
Q8NHP8	PLBD2	0.973215	0.763021	0.322005	0.13522	-2.19121	0.99966	-0.628519	-0.274699	-0.0359957	-1.04973	0.987031	0.454732
Q86UL3;Q53EU6	GPAT3	1.15187	-0.676893	0.626058	0.785684	-0.902257	-0.184835	-0.585039	-1.29678	0.523693	1.67629	-1.11778	0.744053
Q15004	PCLAF	0.826822	0.529101	0.727003	-1.67207	-1.75196	0.368603	0.224273	0.545425	-0.0232462	1.14573	-0.919686	0.0262646
P11717	IGF2R	1.24299	1.28631	1.22834	1.27084	-0.62014	-0.528569	-0.749828	-0.791726	-0.797009	-0.787537	-0.753682	9.32058
P98088	MUC5AC	-0.960142	-1.06501	-0.722824	-0.754608	1.25782	1.23416	1.19635	1.2572	-0.644974	-0.382622	-0.415353	7.62102
P15927	RPA2	0.36634	1.70003	1.38237	1.13807	-0.909405	-1.02758	-0.483703	0.0160788	-0.913766	-0.553749	-0.714689	3.07063
Q8IXH7	NELFCD	0.705742	1.48474	0.73699	-0.787876	-1.77001	-0.881612	-0.0637127	-0.0787287	1.39008	-0.439366	-0.296254	0.679941
Q9BXI6	TBC1D10A	-0.48716	-0.122267	-0.55276	-0.274954	1.04267	1.10133	1.20001	0.708537	-0.0238154	-2.2354	-0.356177	2.03579
Q9Y4A5	TRRAP	0.802421	0.815708	-0.62929	-0.690685	-0.318352	-0.109207	-0.69628	-1.78532	1.53453	-0.202736	1.27921	1.0105
P26358	DNMT1	0.37131	0.171584	-0.0661795	0.380651	-1.55526	-0.545247	-1.10842	-1.18664	0.99746	1.50267	1.03808	4.35968
Q9BXS4	TMEM59	-1.27221	-0.603671	-0.502767	-0.625728	1.26722	1.21475	1.12858	1.20751	-0.34635	-1.15971	-0.307635	4.29564
P61247	RPS3A	-0.690804	1.27934	1.47101	-1.32182	-1.4386	-0.065589	-0.797338	0.734621	0.763918	0.297243	-0.23198	0.178988
Q9NSU2	TREX1	-0.339066	1.75697	-1.15701	-0.747831	-0.83032	0.382159	0.897677	0.814994	-1.32241	0.862957	-0.318124	0.118717
Q8TF72	SHROOM3	0.197463	0.233458	0.425827	0.387857	0.437583	0.590252	0.24889	-2.98144	0.154696	0.0709382	0.234475	0.218981
Q14534	SQLE	-0.317524	-0.198031	0.0107941	-0.1214	1.06402	1.1185	1.25437	0.990831	-1.02462	-1.41246	-1.36449	6.94565
A6NHR9	SMCHD1	-1.35951	-1.0314	-1.06181	-1.48766	0.879363	0.904771	0.508829	0.760943	0.899446	0.389978	0.597047	5.67936
Q9BW19	KIFC1	0.900647	1.25408	1.10008	0.896485	-1.58914	-1.41309	-0.406815	-0.881071	0.110103	0.265108	-0.236392	3.85989
O95544	NADK	-1.12596	-0.702084	-1.0882	0.125097	-1.09697	-0.608037	0.92798	-0.109131	1.39408	1.28879	0.994432	1.90059
P00491	PNP	-1.2831	-1.35553	-1.1307	-1.09673	1.16013	0.385031	0.927356	0.326242	0.791257	0.896914	0.379139	4.62587
P23396	RPS3	-0.891497	-0.678315	-0.417413	-0.657964	-0.779393	-0.195181	-0.0726837	-0.769264	1.08375	1.77715	1.60081	4.40908
P42025	ACTR1B	-0.453543	-0.321032	-1.52025	-2.09069	0.563881	0.504592	0.306952	0.53119	0.775889	0.788413	0.914606	2.60314
P22681;Q13191	CBL	-0.410063	1.28157	1.39103	1.44799	-0.219494	0.0901401	0.0304644	-0.802171	-0.751499	-0.406591	-1.65137	1.71596
Q9H8Y8	GORASP2	-0.288094	-0.530694	-0.202318	0.117226	1.22597	0.932828	1.11086	1.1516	-0.692332	-1.1146	-1.71046	4.42085
Q96ES7	SGF29	0.462217	0.427771	0.771736	-0.0902045	0.238411	-0.375933	0.0371386	-2.85186	0.356459	0.599874	0.424388	0.730218
O94905	ERLIN2	-0.125332	0.470489	0.483172	0.0753866	-1.6867	-1.64595	-0.774827	0.088243	0.776583	1.0619	1.27704	2.39318
Q13409	DYNC1I2	0.341065	0.633506	0.233292	0.533084	-1.40245	0.345223	2.15127	-0.1532	-0.885563	-0.964547	-0.831677	0.715609
Q9BYX2	TBC1D2	-1.41391	-0.743119	-0.573674	-1.51492	0.176804	-0.1168	-0.00118719	0.549605	1.14414	1.07213	1.42094	4.01505
Q68DH5	LMBRD2	-1.56027	0.246709	-0.041429	-1.37343	0.712578	1.08747	0.935912	1.132	0.0873748	-1.32361	0.0966898	1.60669
O75477	ERLIN1	1.11718	0.987273	0.894526	0.536581	-1.48599	-1.10437	-1.41835	-0.825107	0.44289	0.486107	0.369262	5.30535
P05204	HMGN2	0.781041	0.819097	0.677804	1.1839	0.389223	0.680647	0.292809	-1.3641	-0.702377	-1.37582	-1.38222	2.08434
Q7Z2K8	GPRIN1	0.201149	-0.417001	0.171746	-0.131694	-1.70167	-0.73615	-1.04361	-0.244969	1.36292	1.08182	1.45746	3.36048
Q567U6	CCDC93	1.15846	0.550691	0.579308	0.125881	1.30603	-1.06917	-0.073088	-0.239349	-1.2257	0.662082	-1.77514	0.691025
Q8NFQ8	TOR1AIP2	0.430549	0.423106	0.118952	-0.724333	-0.243317	1.11294	-0.726345	-2.38926	0.983552	0.305597	0.708561	0.524671
Q15836;P63027	VAMP3	0.357288	0.271656	1.07847	0.299514	1.0511	-0.951666	0.525842	1.16502	-1.03739	-1.47209	-1.28774	1.88152
Q6NYC1	JMJD6	0.775561	0.750824	0.971764	1.06675	-1.47938	-0.579599	-1.43885	-1.26336	0.200614	0.384548	0.61113	4.67357
O75792	RNASEH2A	0.288233	0.823923	-0.86175	-1.05331	1.1189	0.720295	1.26343	0.353482	-1.88925	-0.253603	-0.510338	1.38476
P03915	MT-ND5	-1.67059	1.5479	0.782797	-0.313299	0.110247	0.0688433	-0.58744	0.690995	0.0638089	0.881858	-1.57512	0.0319274
Q9BQ52	ELAC2	0.408557	0.244793	0.492564	0.400277	-1.17433	-1.17231	-1.2117	-1.25231	1.1033	1.19867	0.962489	8.76144
O95433	AHSA1	-1.29954	-1.06235	0.116098	-0.311798	-0.242611	-0.641075	-0.461298	-0.257762	1.9936	1.10586	1.06088	2.83719
P49411	TUFM	-0.881197	-0.576381	0.0493153	-0.779821	-0.699416	2.38903	-0.535615	-0.235765	1.02611	0.69589	-0.452152	0.375786
P42704	LRPPRC	1.17691	0.977739	0.943094	0.832211	-1.02347	-1.38547	-1.21073	-1.17092	0.399592	0.289783	0.171264	7.24387
Q8WXH0	SYNE2	-1.11259	-0.823749	-0.8779	-1.21712	1.40477	1.43065	0.835898	0.927824	0.111644	-0.274494	-0.404929	5.06542
O75843	AP1G2	-0.980067	-1.15215	-1.63422	-0.998055	1.16065	0.976908	0.902985	0.771447	0.329328	0.435385	0.187788	5.63715
Q8IVL6	P3H3	-0.0446744	-0.282405	-0.274423	-1.02682	-0.496192	-0.979173	0.160975	-1.23954	1.65371	1.05248	1.47606	2.90698
P22307	SCP2	0.207747	0.0266823	-0.0508587	0.111074	0.816724	1.05034	0.922865	1.15222	-1.47482	-1.34678	-1.41519	7.83905
Q14152	EIF3A	0.731676	1.56882	1.32819	0.684901	-1.03707	-1.10346	-1.06372	-1.14993	-0.105889	0.0994319	0.0470614	4.86444
Q9NS00	C1GALT1	0.186961	0.232451	-0.209185	0.570753	1.05123	0.238572	0.737383	1.26834	-1.39737	-1.92504	-0.754084	3.19101
O95202	LETM1	0.429646	0.894664	0.268843	0.304459	-0.995582	-0.87635	-1.2541	-1.62462	0.629814	1.18447	1.03876	4.51303
O43290	SART1	0.606733	0.785937	0.7077	0.521023	-0.134934	-2.68155	-0.338804	-0.627032	0.207501	0.593821	0.359605	1.48386
Q9Y2W2	WBP11	-0.451499	-0.71311	0.264802	0.396122	-0.431644	-0.405369	-0.390793	-1.96659	0.988969	1.20957	1.49954	2.19474
Q9P2B2	PTGFRN	-1.08057	-0.901246	-0.0328681	-0.362563	1.21108	1.46328	1.03978	1.03084	-0.375834	-0.922243	-1.06965	3.85065
Q9Y3Z3	SAMHD1	0.715343	0.285466	0.480958	0.415164	-1.35235	-1.05966	-0.972733	-1.47108	1.05827	1.03687	0.863749	6.16654
P48739	PITPNB	-0.522868	-0.295175	-0.316141	-0.339624	1.09902	1.34054	1.27004	1.01405	-1.18915	-0.683467	-1.37723	5.78339
P61970	NUTF2	-1.59404	-0.750202	-0.830393	-0.915614	-0.345247	-0.0566901	0.542469	0.0995746	1.29973	1.26758	1.28284	4.2583
Q96AT1	KIAA1143	-1.80823	0.528052	-0.194672	-0.642049	0.402098	1.5627	0.167655	0.0923614	1.44992	-0.929345	-0.628493	0.468003
P01833	PIGR	-0.638835	-0.633488	-0.622034	-0.733167	1.19511	1.23414	1.3277	1.2703	-0.905615	-0.778502	-0.715605	9.76646
P39880	CUX1	0.21655	1.959	-0.175903	-1.7274	-0.443101	-0.287946	0.430446	0.563721	-1.13064	0.954423	-0.359148	0.0229733
O00499	BIN1	-0.25611	-0.376517	-2.15599	-1.1453	0.634865	0.269074	0.45829	0.709461	1.45784	-0.265107	0.669505	1.6348
P53396	ACLY	-1.28244	-1.08375	-1.42476	-1.09499	0.989524	0.294808	0.548182	0.3458	0.966618	0.959497	0.78151	5.58356
P14868	DARS1	-0.303315	-0.298882	-0.456064	0.167514	1.55659	-0.0667812	0.873974	1.67245	-0.6058	-1.23627	-1.30342	2.45699
Q92791	P3H4	1.0687	1.25493	0.678721	0.951761	-0.960518	-1.39472	-1.61292	-0.551212	0.33322	0.167775	0.064276	4.22494
P35580;P35579	MYH9	0.437437	0.516372	0.438832	0.387655	0.662082	0.627542	0.823585	0.735945	-1.56521	-1.4973	-1.56694	9.85976
Q13017	ARHGAP5	-1.0582	-0.761076	-1.78336	-0.975484	0.141602	0.197638	0.494662	0.597754	1.28627	1.17835	0.681856	4.09332
P11498	PC	-0.415915	-0.984006	-0.96558	-0.793849	-0.491916	-0.569118	-0.155435	-0.0822777	1.41942	1.33512	1.70355	5.35629
P00390	GSR	-0.83582	-1.54465	-0.935287	-0.625969	0.724479	0.0618443	0.598241	-0.111905	2.0635	-0.0898735	0.695445	1.90703
Q8IZA0	KIAA0319L	0.843871	1.04813	-1.11665	0.90986	0.941613	-0.457829	0.671879	0.661703	-1.06225	-1.1128	-1.32753	1.4361
P61803	DAD1	0.802622	0.681845	0.579482	0.745842	0.768982	0.741525	-0.349206	0.277219	-0.817924	-1.48494	-1.94545	3.3039
Q5HYJ3	FAM76B	1.19337	0.978264	1.01792	0.222962	-0.986977	0.655113	0.35145	-1.22532	0.0364681	-0.41901	-1.82424	1.16906
Q8TAV0	FAM76A	0.0475574	-0.232075	-0.407934	-1.15767	0.659311	2.1304	-1.14303	0.591489	-0.947339	-0.404649	0.863944	0.408935
Q9NX40	OCIAD1	0.0597197	0.164337	-0.208669	0.392208	0.697093	1.4177	1.21168	0.350381	-1.2173	-1.21767	-1.64948	3.96943
P35237	SERPINB6	0.342215	-1.23928	-0.146433	0.0878595	1.31759	-1.69457	-0.822167	0.639299	-0.0470067	-0.0562435	1.61873	0.197027
Q14318	FKBP8	-0.811745	0.232209	-0.855936	-0.924132	-0.575686	-1.0195	-0.657451	0.935815	1.39871	1.62431	0.653402	1.74172
Q96F63	CCDC97	-0.195539	-0.337249	-1.65752	0.0602954	0.239458	-1.09381	1.35675	-1.16494	0.77269	1.07482	0.945038	0.842642
Q8IWB1	ITPRIP	1.24095	0.516892	0.470936	1.48261	-0.549757	-0.189901	0.171534	-0.987445	-1.77225	0.587877	-0.971449	1.4253
P52788	SMS	0.216076	0.235039	0.280945	0.315912	-1.29894	-1.128	-0.974248	-1.22013	0.992016	1.23542	1.34591	7.54387
Q8NDF8	TENT4B	0.49849	-1.03739	-1.40689	0.576589	-0.424337	-0.116629	-1.16667	-0.485381	1.66506	0.972686	0.924465	1.5492
Q9NRF8	CTPS2	-1.12202	-1.10726	-1.22356	-1.27904	0.332828	0.226585	0.275632	0.478249	1.23501	1.14622	1.03736	8.48707
Q96A35	MRPL24	0.464335	0.758336	-0.30344	0.592716	-1.55243	-0.249315	-1.56994	-1.01704	1.07952	0.814299	0.98296	2.92694
Q8N766	EMC1	0.855088	1.53496	0.109708	0.0378853	0.193908	-0.0932023	0.433823	0.970132	-1.2509	-1.75826	-1.03314	2.49562
Q6YHK3	CD109	0.835508	0.839017	0.766156	0.783957	-1.33079	-1.04551	-1.33765	-1.29138	0.485944	0.669248	0.625511	8.38557
Q13308	PTK7	0.996098	1.3683	1.09349	1.04282	-0.981342	-1.30409	-1.19322	-0.768107	0.208708	-0.121017	-0.341639	5.56724
O14548	COX7A2L	-0.697524	-0.283552	-0.324452	-0.336766	1.83626	1.4636	0.935867	0.235129	-1.00352	-1.13253	-0.692507	3.11785
O94888	UBXN7	-1.35099	-1.17392	-1.4289	-0.569924	-0.141739	0.30633	0.238178	1.01066	1.08576	0.9423	1.08225	3.74243
O60506;O43390	SYNCRIP	-0.848636	-0.350004	-0.334097	0.755142	-1.54846	-0.509416	0.0315461	-0.408919	0.98364	2.16289	0.0663105	1.23021
Q9NYB0	TERF2IP	-1.08973	-0.543727	-1.20587	-1.76131	-0.143836	0.556514	0.590061	0.835795	0.816391	0.86331	1.0824	3.51716
P62241	RPS8	-0.865884	1.06802	0.257959	-1.07855	-0.594375	0.0249134	-1.58407	-0.226455	0.683371	0.517796	1.79728	1.04127
P62333	PSMC6	-1.26456	-0.496693	-0.875494	-0.590937	0.540202	1.0545	1.77612	1.15584	-1.02908	-0.291022	0.0211161	3.06761
P08238	HSP90AB1	0.0546421	1.52135	1.33127	0.642725	-1.75784	-0.85822	-0.6545	-0.803176	-0.405701	0.447306	0.482147	2.33401
P08865;A0A8I5KQE6	RPSA	-0.511276	-0.770571	-0.961399	-0.528472	-0.186111	-0.856199	-0.487351	-0.23614	1.48296	1.61652	1.43804	5.43864
Q5VW32	BROX	-0.622217	-0.284258	-0.195881	-0.601734	1.1698	1.06499	1.3193	1.26398	-1.03022	-0.871009	-1.21275	6.49152
O14734	ACOT8	0.537762	-0.638165	-0.428352	-0.697907	0.668054	0.702628	1.42467	1.52469	-1.30561	-0.759807	-1.02797	3.00963
P62269	RPS18	0.034539	-0.0681078	0.276594	0.139672	-1.43944	-1.78067	-0.0990308	-0.629686	1.26328	1.17989	1.12297	2.95403
Q92896	GLG1	-1.40997	-1.1551	-1.23856	-1.12835	0.718132	0.607406	0.320604	0.463279	1.01528	0.856034	0.95124	7.28562
Q53H82	LACTB2	-0.272151	-0.304646	-0.0126107	-0.209269	1.05811	1.0476	1.15321	1.26578	-1.27807	-1.15224	-1.29572	8.09774
P36542	ATP5F1C	1.48627	0.20591	0.484801	0.168344	-1.46164	-1.7557	-0.914	-0.155121	0.330032	0.796733	0.814363	2.22668
Q9H074	PAIP1	1.31813	0.60369	0.5818	0.968239	0.177553	-0.134937	0.28598	0.218871	-0.784164	-1.07231	-2.16285	3.26507
Q13740	ALCAM	-0.416747	-0.80814	-0.610815	-0.268104	1.19949	1.31162	1.18016	1.22239	-0.768994	-1.08442	-0.956441	6.58583
O95747	OXSR1	-0.673418	-0.675947	-0.880744	-0.593943	1.62359	1.07565	1.27839	0.826771	-0.189908	-1.22028	-0.570164	4.12914
P06748	NPM1	1.56986	0.973663	-0.149869	0.739068	-1.06931	-0.436138	-1.22837	-1.53329	0.295405	-0.0198712	0.858859	2.36332
P06576	ATP5F1B	0.0468971	0.62309	0.932223	0.817625	-1.26622	-1.01767	-1.67486	-0.790794	1.12885	0.660533	0.540323	3.85444
P13984	GTF2F2	1.27568	1.31551	1.3524	0.603597	-0.650372	-0.643864	-0.78296	-1.56748	-0.625564	0.097649	-0.374602	3.62864
P51688	SGSH	0.924764	0.739163	0.643902	0.720664	-1.21619	-1.17209	-1.50687	-1.10663	0.595043	0.610418	0.767835	7.243
P68036	UBE2L3	-1.28158	-0.995051	-0.653486	-0.834768	0.891654	-0.610988	0.955502	1.38836	1.47402	-0.222795	-0.110863	1.46576
Q8N1G4	LRRC47	1.23948	0.386242	-0.746043	0.261485	-0.585677	-0.973128	-1.26271	-0.775733	1.76516	-0.306028	0.996955	1.41493
P61106	RAB14	0.00863632	-0.472796	-1.00132	-0.292227	1.59969	0.974442	0.619095	1.38987	-0.60381	-0.983427	-1.23817	3.52372
Q14997	PSME4	1.1864	0.628218	-0.433953	0.454178	1.40097	-0.320878	0.609539	0.354492	-1.05023	-1.15314	-1.67559	2.03552
Q86XI2	NCAPG2	1.753	1.43334	0.715634	-1.14289	-0.361298	-1.28874	-0.611084	-0.884238	0.23762	-0.0670883	0.215735	1.01539
Q99523	SORT1	-0.62355	-1.26328	0.395396	-0.619825	1.35668	1.32844	0.991361	0.777057	-0.98073	-0.236857	-1.12469	2.71244
P26022	PTX3	-0.406218	-0.92981	-1.18291	-1.43374	-0.430489	-0.575222	0.905772	0.889399	1.1779	1.11449	0.870824	2.33814
Q58FF8;P07900;P08238;Q14568	HSP90AA1	-1.79532	-0.667877	-0.859531	-1.14885	-0.183224	0.454493	0.636881	0.451976	0.782291	1.38547	0.943694	3.52867
Q92888	ARHGEF1	-0.227301	-0.0584234	-0.184236	-0.202651	1.19943	0.967134	1.29157	0.98478	-1.09134	-1.14129	-1.53768	6.68116
Q8N3C0	ASCC3	1.12621	0.887267	1.46572	0.280216	-0.0748128	0.537889	-1.99394	-0.53284	-0.208083	-0.824777	-0.662841	1.40909
O60658	PDE8A	-1.38339	0.0752565	-0.0330033	-1.63745	1.43136	0.873442	1.03749	0.953039	-0.341907	-0.417339	-0.5575	2.34573
O95822	MLYCD	-1.621	-1.19621	-0.302458	-0.0393309	1.13736	1.1149	1.10078	1.18135	-0.617592	-0.512989	-0.24481	3.04337
Q96CV9	OPTN	0.329113	0.0518447	0.0352594	0.186891	0.709264	0.877408	0.225991	0.946634	-0.12357	-0.530281	-2.70855	1.49175
Q7Z406	MYH14	-0.987242	-1.16458	-0.850007	-1.20762	1.22371	1.04713	1.21282	1.14592	0.0139495	-0.12807	-0.306008	7.2607
P08195	SLC3A2	0.791939	0.751729	1.74512	0.375724	-0.129756	-0.170385	-0.0221462	0.534394	-0.928404	-1.27252	-1.6757	3.15958
Q15269	PWP2	0.617054	0.339314	0.120919	-0.181103	-0.803777	-0.65579	-1.37124	-1.5577	1.22819	1.0983	1.16583	4.14663
Q9BQG0	MYBBP1A	0.664916	-0.0340255	-0.498167	0.274468	-0.0308514	-1.20438	-1.42403	-1.1735	1.66782	1.03747	0.720283	2.4977
O00194	RAB27B	-0.503386	-0.898916	-0.537588	-0.953793	-0.572188	-0.256752	-0.40209	-0.443077	1.59912	1.59577	1.37291	6.40067
Q8IXI1	RHOT2	1.21232	1.11532	0.893458	1.13833	-0.616966	-0.767945	-1.32636	-1.53783	0.0344595	-0.279806	0.13502	4.54421
Q92508	PIEZO1	-1.07794	-0.866965	-1.35367	-1.29932	1.07028	1.11248	1.00438	1.06232	0.17241	0.0968182	0.0792056	7.18444
P30740	SERPINB1	-0.881519	-1.0719	-1.05621	-0.76488	1.32636	1.12893	1.25747	1.16288	-0.346774	-0.351736	-0.402619	8.16159
Q7L273	KCTD9	-0.340306	-1.18216	-2.28709	-0.393571	0.105308	0.396302	0.613573	0.431749	0.982935	0.792187	0.881068	2.31793
Q9H3Q1	CDC42EP4	-1.08162	-0.872075	-1.20688	-1.18625	1.28173	1.58326	0.749819	0.385556	-0.330072	0.399871	0.276663	3.6326
P31930	UQCRC1	-0.665087	-0.326016	-0.528731	-0.962663	1.02154	1.29992	1.36093	1.20242	-1.20124	-0.757962	-0.443109	4.97566
Q06481	APLP2	-0.697031	-0.743501	-0.929539	-0.568171	1.31071	1.3019	1.10829	1.29839	-0.700978	-0.646718	-0.733364	8.00462
P35580	MYH10	-0.353713	-0.287109	-0.438255	-0.371161	-0.786177	-0.748027	-0.727481	-0.869803	1.50007	1.52196	1.5597	10.3913
P26639	TARS1	-0.0616779	-0.12357	-0.910168	-0.444341	1.02932	0.758011	1.71176	0.929185	-1.20107	-1.4187	-0.268743	3.05413
Q86X52	CHSY1	0.258635	1.0326	0.353627	-0.654525	0.404328	0.0935212	-0.0667689	1.84155	-0.213869	-1.36462	-1.68448	1.23404
Q9NZN4	EHD2	0.628055	1.0551	1.01793	1.07921	-1.37898	-0.835307	-1.00633	-1.49363	0.624019	0.229269	0.0806793	4.94468
P40939	HADHA	1.53333	1.28929	0.968062	0.580105	-1.18228	-1.16383	-1.15894	-0.10412	-0.68186	-0.303106	0.223349	3.00402
Q9BX70;Q9H0C5	BTBD2	-0.607439	-0.596197	-0.310922	-0.739758	-0.329557	-0.352845	-0.838412	-0.800168	1.30149	1.67268	1.60113	5.5702
P36871	PGM1	0.298565	0.29753	0.638967	0.182173	0.787605	0.54345	0.886869	0.896144	-1.36826	-1.55879	-1.60426	6.55867
Q9GZT6	CCDC90B	0.915784	0.734034	0.489667	0.716515	0.348429	0.549944	0.0902199	-0.769645	-2.55279	0.0487345	-0.570889	1.2761
Q9NPH2	ISYNA1	-0.278619	0.0710896	0.443269	0.185108	1.55002	-0.180421	1.36773	0.447353	-0.45772	-1.48222	-1.66558	2.0419
P17301	ITGA2	0.279808	0.294568	0.339289	0.272696	0.747852	0.625428	0.64933	0.692288	-2.00722	0.0458283	-1.93987	2.25396
Q8TD26;Q9HCK8	CHD8	-0.961961	-1.49139	-0.00739347	-1.58986	0.868318	1.08766	0.581187	0.825016	0.566371	-0.659755	0.781805	2.14197
Q8N111	CEND1	1.29264	1.30984	0.840506	1.23769	-0.101036	-0.828635	-0.741708	-0.800169	-1.44043	-0.141902	-0.626797	3.45446
Q96PV6	LENG8	0.105469	0.0819946	0.208983	2.47238	-1.49764	-0.14355	-0.513165	0.116336	0.559736	-0.643838	-0.746713	0.702456
Q9NX24	NHP2	0.52269	0.228169	0.358191	0.814144	-0.701805	-0.629171	-1.50895	-1.79428	1.07571	0.76979	0.865518	3.60335
Q9UBT2	UBA2	1.92728	-0.0409376	0.628257	1.02504	-0.638714	-1.29843	-0.891161	-0.563894	0.982455	-0.68517	-0.444732	1.59884
Q9NVM9	INTS13	0.571666	0.453246	0.498455	0.094887	-1.04691	-0.79568	-1.44605	-1.44923	1.21427	0.941431	0.963904	5.24104
Q9Y4B6	DCAF1	-0.52121	-0.632446	-1.29223	-1.50957	1.30119	0.950855	1.20412	1.09298	-0.187589	-0.102317	-0.303779	4.39327
Q8WVB6	CHTF18	-0.492105	0.186267	0.0425922	0.23126	0.934504	0.409719	1.34313	0.922372	-0.19525	-2.01773	-1.36476	2.42535
P01889	HLA-B	-0.230666	-0.18563	-0.0928602	-0.18208	1.16489	1.17695	1.07241	1.07111	-1.40912	-1.16729	-1.21772	9.12111
Q12929	EPS8	-0.598245	-0.217124	-0.264669	-0.780018	1.35891	1.33379	1.00303	0.902392	-0.650726	-1.70265	-0.384692	3.47822
Q15014	MORF4L2	1.29054	0.768199	0.542964	1.01368	-0.0909702	-0.115992	-0.116757	-2.46964	-0.446687	-0.281414	-0.0939142	1.36555
P52434	POLR2H	-0.527974	-0.33826	0.506813	0.680567	-1.87791	-0.607461	-0.990395	-0.0115061	1.63732	1.04793	0.480876	1.77842
Q8NI27	THOC2	0.768235	0.913549	1.00379	0.688939	0.041764	-1.53741	-1.31268	-0.947921	0.0222963	1.18988	-0.83044	1.78581
Q16594;Q9HBM6	TAF9	0.639121	0.751506	0.815231	0.651142	-0.731164	-1.60436	-0.77412	-1.48662	-0.163831	1.2537	0.649397	3.10951
Q9H223	EHD4	0.544074	0.658125	0.670354	0.590542	0.473309	0.577265	0.575876	0.561032	-1.35304	-1.67623	-1.62131	8.43744
P62263	RPS14	-0.170849	0.737075	0.431195	-0.164816	0.718343	-1.73623	-0.871226	-1.55189	0.66013	1.27653	0.67174	1.34948
O60841	EIF5B	-0.420984	0.78831	0.617087	-0.961966	-0.720644	0.169178	-1.17412	-1.11291	0.0700331	0.682052	2.06397	1.08912
Q9UKS6	PACSIN3	-1.58197	-0.930079	-0.956938	-1.07607	0.367754	-0.158517	0.522968	0.398704	1.03954	1.3687	1.0059	4.80153
Q9NXE4	SMPD4	1.87204	-1.18947	-0.839187	-1.20138	-0.261369	0.883042	-0.620582	-0.184663	1.14049	-0.176713	0.57779	0.234275
Q15424;Q14151	SAFB	0.224153	-0.664515	-0.197921	-0.215165	-0.366839	-1.8396	-0.678513	-0.121211	0.816124	1.26533	1.77815	2.3447
Q9BQL6	FERMT1	-1.23662	-1.30904	-0.783828	-1.56183	0.908737	0.903548	0.929404	0.699478	0.488136	0.540998	0.42102	5.78761
Q66K14	TBC1D9B	0.0121324	-1.33193	-1.57835	-0.147998	-1.15051	0.86286	0.676899	0.996336	1.23126	-0.3264	0.755708	0.80785
Q92900	UPF1	-1.52246	-0.188568	-0.0169827	-1.62251	-0.436001	1.6045	1.04453	0.530569	-0.179897	-0.123671	0.91049	1.13971
O95376	ARIH2	0.23029	-0.284822	-0.499646	-0.416022	0.647739	-0.479523	2.27803	0.725887	-1.3374	-1.10863	0.244088	0.997075
Q9UKM7	MAN1B1	-0.321241	-1.34336	-0.655549	-0.0700513	1.38741	1.0145	0.78473	1.39877	-0.963479	-0.144585	-1.08714	3.06909
P49959	MRE11	0.985334	0.997623	1.00636	1.11153	-1.19012	-1.58821	-0.424214	-1.21933	-0.202095	0.296323	0.226794	4.2356
Q86TX2;P49753	ACOT2	1.2313	0.138896	0.678266	-0.473562	0.354279	0.83297	-0.374411	1.358	-1.53622	-0.808403	-1.40111	1.81139
Q9UHD8	SEPTIN9	1.14601	1.08782	1.06876	1.31851	-0.192047	-0.285169	-0.30663	-0.221138	-1.2431	-1.16956	-1.20346	9.20043
Q15019	SEPTIN2	0.131592	0.446397	0.626393	0.289093	0.426994	0.998368	0.813214	0.769553	-1.78171	-1.33277	-1.38713	5.48498
Q16181	SEPTIN7	0.717937	0.684078	0.966921	0.914615	0.0998049	0.31906	0.585205	0.1931	-1.2941	-1.62214	-1.56449	6.38078
Q9UKX7	NUP50	-0.54466	-0.391277	-1.04773	-1.30309	-0.760587	1.28861	0.115439	-0.311119	1.98333	0.496496	0.47459	1.44119
P84090	ERH	-1.2822	-0.105068	0.214338	0.3018	-1.67584	0.724495	-0.889781	0.0247529	-0.125444	1.17179	1.64116	0.727646
P52948	NUP98	0.835499	0.806713	0.670103	0.831371	-0.939636	-1.20227	-1.08689	-1.69953	0.523313	0.483119	0.778201	5.61101
Q9H9B1	EHMT1	0.441586	-2.16755	0.811615	-1.72264	0.0778017	0.623245	0.164186	0.000593363	0.677328	0.514915	0.578923	0.612555
O75165	DNAJC13	0.856982	0.356975	-0.970104	0.290965	-0.741828	1.05938	-1.74572	-1.08921	1.07782	1.0158	-0.11106	0.611187
O00214	LGALS8	0.713893	0.942991	0.651789	0.774203	0.449686	0.572939	0.186275	0.26242	-1.41959	-1.48142	-1.65319	7.08635
Q9BZE4	GTPBP4	1.55036	0.318404	0.0938108	0.988362	-0.875483	-1.08939	-1.64598	-0.976629	0.551049	0.553593	0.531903	3.11019
Q9NW97	TMEM51	-0.710602	-1.62896	-0.28382	-0.453593	1.36482	1.22204	1.04472	1.01226	-0.27191	-0.939538	-0.355417	3.38672
P23634;Q16720;P20020;Q01814	ATP2B4	0.213998	-0.173107	-0.118578	-0.680354	-0.991244	-0.561661	-1.70142	0.128987	1.66721	1.07249	1.14367	2.48819
Q9NQX3	GPHN	0.879581	0.537937	0.897473	1.07217	-0.329444	-2.07655	-0.0852334	-1.31505	0.206608	0.722483	-0.509973	1.84807
Q08945	SSRP1	-1.63856	-0.258876	-1.66078	-0.67017	1.08604	1.20021	0.930912	0.655591	-0.0958274	0.307362	0.144104	3.03931
Q92542	NCSTN	-1.10121	-0.352156	-1.87669	-0.924731	1.29747	0.659428	0.534077	0.764128	0.324208	-0.357088	1.03257	2.41371
Q9Y6E2	BZW2	-0.416415	-0.0779798	-0.560511	0.206535	-0.623005	0.0746448	-0.381217	2.912	-0.315869	-0.336897	-0.481286	0.301049
Q9P275	USP36	0.331761	1.5397	-0.49838	-0.931711	-1.4593	-0.136509	1.16011	-1.38698	0.00962997	0.537201	0.834484	0.285445
Q9Y4D8	HECTD4	-0.216654	-0.984259	-1.00469	0.357104	0.341976	1.1296	-0.158266	2.14339	0.250844	-1.0784	-0.780639	1.10405
Q14146	URB2	-0.205511	-0.108469	-1.08003	-1.06544	-0.228842	0.58543	-0.71209	-1.16849	1.37039	1.10057	1.51249	2.32821
P51636	CAV2	1.17849	0.964388	0.435074	0.758146	0.218156	-0.508978	0.0537929	0.949382	-1.22489	-1.08043	-1.74313	3.15398
Q13263	TRIM28	0.534862	0.685447	0.227993	0.500678	-1.10529	-1.82298	-0.875326	-0.955715	0.892595	0.757227	1.16051	4.48834
Q9H6T0	ESRP2	-0.000533489	-0.0699195	-0.690481	-0.338599	1.20369	1.17236	0.99958	1.19041	-1.25233	-1.37596	-0.838207	5.2748
Q9H300	PARL	0.134162	-1.522	-1.95635	0.180084	0.62557	0.64604	-0.867801	1.01141	0.304721	0.928684	0.515485	0.894109
P08243	ASNS	-0.55961	-0.530244	-0.244938	-0.296162	-0.701601	-0.814665	-0.494123	-0.933534	1.48114	1.60614	1.48759	6.86835
Q9NQ29;Q9Y383	LUC7L2	-1.29768	-1.11422	-0.32329	-0.483739	-0.460083	0.98035	0.677539	1.08795	-0.249797	1.84816	-0.665188	0.942346
O60287	URB1	-0.342756	-0.591202	-0.259965	-1.00989	-0.241188	-0.314594	-0.943899	-0.751933	1.21813	1.85123	1.38606	4.18025
Q969G3	SMARCE1	0.534557	0.781529	0.999133	0.562811	0.381993	0.475504	0.490038	0.312101	-1.16653	-1.55177	-1.81936	5.69386
O60220	TIMM8A	1.0579	0.909333	0.937791	1.10523	-1.19684	-1.28748	-1.38806	-0.86307	0.186077	0.193984	0.345133	6.81275
O15014	ZNF609	0.697493	0.363848	-0.23914	1.69256	0.37996	-0.240601	-0.157402	-2.0317	0.428751	0.425205	-1.31897	0.54753
O95081	AGFG2	-1.51192	-0.603094	-0.559455	-0.613908	1.16804	1.22612	1.1665	1.26581	-0.656318	-0.369023	-0.512747	4.65879
Q5XKE5;P08729	KRT7	-0.673506	-0.699013	-0.499229	-0.705066	1.24688	1.24134	1.24458	1.29158	-0.836123	-0.829587	-0.78186	9.97757
P04424	ASL	-1.13349	-0.690882	-0.811472	-0.956702	1.33026	1.26408	1.16821	1.14081	-0.258579	-0.455386	-0.596847	6.88567
Q02952	AKAP12	1.13375	1.17186	1.16598	1.19227	-0.458063	0.141906	-0.419537	-0.651197	-0.968797	-1.40696	-0.901211	5.1982
P05787	KRT8	-0.729693	0.385225	-0.114114	-0.622827	0.385559	1.79746	0.506944	1.42015	-1.12702	-1.25621	-0.645474	2.45994
Q9NQ39;P46783	RPS10	-0.79101	-0.155938	-0.0289787	0.119984	-1.19714	-0.872016	-1.39977	0.711762	1.63065	0.831304	1.15116	1.79184
O95671	ASMTL	-0.375601	-0.506259	-0.490007	0.104167	-0.627455	-0.991528	-0.938272	-0.648333	1.45307	1.54075	1.47947	5.77874
Q969T9	WBP2	1.0289	1.42236	0.631659	1.30995	-1.45594	-0.94132	-1.21708	-0.176881	0.130317	-0.366862	-0.3651	3.3406
P25686	DNAJB2	-0.700236	-0.603823	-0.881771	0.00549574	1.06746	0.707034	1.38443	1.39261	-0.128672	-1.53427	-0.708256	3.01968
Q6L8Q7	PDE12	0.550466	0.651046	0.445863	-0.512268	0.45611	1.03445	1.07071	0.0319595	-0.46913	-0.975763	-2.28345	1.89301
P21333	FLNA	0.997981	1.1639	1.25021	1.19345	-0.158484	-0.204646	-0.234957	-0.380864	-1.12467	-1.25605	-1.24588	8.53287
Q99470	SDF2	0.353164	0.525176	0.601177	1.19824	0.6134	-0.0151218	0.679287	0.493528	-1.58686	-1.66246	-1.19954	4.33255
Q8TC07	TBC1D15	1.13561	0.445838	0.49596	-0.821207	1.6661	0.262378	0.487927	-0.180589	-1.18755	-0.699323	-1.60515	1.46975
P82933	MRPS9	1.15593	1.0051	0.911315	1.39955	-0.310305	-1.23135	-1.23986	-1.26565	-0.11692	-0.314699	0.00687958	4.29146
Q9NVT9	ARMC1	0.627642	0.46629	0.583421	0.593134	-1.77359	-1.49019	0.610389	-1.37787	0.642031	0.456658	0.662077	1.76755
Q9H583	HEATR1	1.34426	0.763116	0.591543	0.745357	-0.639199	-1.8114	-1.28033	-0.921316	0.564253	0.292329	0.351384	3.77698
P23229	ITGA6	0.39858	0.347459	0.309226	0.278612	0.835714	0.754621	0.7595	0.873747	-1.47224	-1.46438	-1.62084	9.88189
Q86XZ4	SPATS2	1.16231	1.21442	1.14492	1.02241	-1.07774	-1.001	-0.623878	-1.3296	0.350949	-0.463999	-0.398793	4.65501
P00505	GOT2	-1.146	-1.27423	-1.22706	-1.22893	0.383091	0.339491	0.398734	0.670072	1.06829	0.972048	1.04449	8.35966
Q66PJ3	ARL6IP4	-0.310001	1.26383	1.62605	0.381364	-1.2164	-0.662583	-0.795625	-1.35364	0.983002	-0.243766	0.327775	1.88868
O60437	PPL	0.642048	0.622095	0.599125	0.593599	0.519998	0.547521	0.539292	0.576985	-1.37848	-1.82399	-1.43819	7.68138
P41226	UBA7	0.213189	-0.0395773	-1.39997	-0.651651	1.0319	0.955189	1.14486	1.12025	0.00568512	-0.878784	-1.50109	2.26233
Q02790	FKBP4	0.283127	-0.305411	-0.734681	-0.149443	-1.14476	-0.22732	-0.389782	-1.4097	1.13138	1.20686	1.73972	3.04114
Q9BT67	NDFIP1	-0.802205	-0.765618	-0.582633	-0.481954	1.37338	1.28401	1.09924	1.19904	-0.556525	-1.15473	-0.61201	5.93252
Q14566	MCM6	-0.712375	-1.0357	-0.86528	-0.681076	-0.0169282	-0.982778	0.137683	-0.114313	1.70842	1.3428	1.21955	4.05551
Q9BUJ2	HNRNPUL1	-1.50379	-1.14436	-1.07273	-1.17546	0.963296	0.879048	0.679281	1.00886	0.584638	0.203842	0.577371	6.28405
P48163	ME1	0.357493	1.8575	1.00502	0.365104	-0.753574	0.0930822	0.315061	-0.572474	0.119801	-1.82764	-0.959373	1.50503
Q9BW04	SARG	-0.160076	-1.03944	-0.499397	-0.629003	1.20736	1.18824	1.27998	1.19945	-0.67332	-1.15292	-0.72087	5.06677
Q9BWF3;Q9BQ04	RBM4B	0.918309	0.610235	1.04852	-0.922155	0.365367	0.0586593	-0.380561	0.276771	-2.5139	0.193934	0.344823	0.389968
Q5JPE7;P69849;Q15155	NOMO1	0.827733	1.66529	0.687695	0.172038	0.3601	0.0956303	-0.546003	0.609666	-0.939408	-1.62057	-1.31217	2.69099
Q86V48	LUZP1	0.6959	0.788286	1.06964	0.680875	-0.0714068	0.348373	0.282704	0.603952	-1.08023	-1.51117	-1.80691	4.89529
O75347	TBCA	0.300987	0.721416	0.608731	0.679349	-1.4644	-1.39884	-1.09301	-0.978647	0.804525	0.907883	0.912003	6.20346
P07355	ANXA2	-0.195106	0.095759	-0.0525352	-0.16317	1.02803	1.0988	1.11556	1.0549	-1.42595	-1.30318	-1.25311	8.55997
P15880	RPS2	-0.29516	0.361499	0.858178	0.404901	-0.674742	-1.34262	-0.963138	-1.5233	1.06608	1.14575	0.96256	3.79048
Q8TBA6	GOLGA5	-0.81767	-1.15482	-1.66688	-1.23459	0.774732	0.476266	1.05153	0.85593	0.502506	0.462434	0.750566	4.92795
Q9BSJ8	ESYT1	1.33057	1.54734	0.952115	0.620804	-0.0941982	-0.149249	-0.81092	-0.00465833	-1.11752	-1.03818	-1.23611	4.12168
Q9NQ84	GPRC5C	0.247476	0.323493	0.149418	0.221798	0.883207	0.923815	0.740573	0.958026	-1.41907	-1.33765	-1.69109	7.8124
P12004	PCNA	-0.644151	-1.31545	-1.12013	-0.455889	0.578922	-1.37606	1.05949	1.32087	0.692758	0.522658	0.736984	1.21193
Q9Y6G9	DYNC1LI1	0.922164	0.882347	1.40362	1.4925	-0.409654	-1.14719	-0.51252	-1.32995	-0.637223	-0.457541	-0.206553	3.961
Q53RE8	ANKRD39	-0.69629	0.468397	1.10526	1.44278	-0.942288	-1.29085	-1.29502	-0.660501	0.473525	0.950317	0.444674	2.03218
Q8WUH1	CHURC1	0.857319	1.03359	1.00106	1.07938	-0.387694	-2.34768	-0.269947	-0.339352	-0.0597465	-0.195903	-0.371018	2.0181
Q02241	KIF23	1.25921	1.51861	0.800125	1.20178	-0.812698	-0.042197	-0.706035	-0.571251	-0.677577	-1.24691	-0.723048	4.35419
Q13033	STRN3	-0.884553	-0.869215	-0.78864	-0.998618	0.798331	1.3044	1.27994	1.49573	-0.408028	-0.341763	-0.587597	5.98293
O15031	PLXNB2	-0.573023	-0.481444	-0.563652	-0.626693	1.37819	1.10403	1.27243	1.21038	-0.85388	-1.10091	-0.765436	7.82241
P27824	CANX	0.0897773	-0.0980036	0.114999	0.125742	0.943763	0.883164	1.1161	1.04123	-1.28323	-1.42614	-1.5074	8.16624
P11234	RALB	-1.32826	-1.19295	-1.20582	-0.938319	-0.172055	1.00452	0.456305	0.444579	0.703578	0.947397	1.28103	4.10389
Q9UJU6	DBNL	-0.106154	0.295656	0.805876	0.998716	-0.000640135	0.405323	1.44978	0.247948	-0.918456	-1.71802	-1.46003	2.54774
Q96A05;P36543	ATP6V1E1	0.73596	0.66881	0.517319	0.502313	0.653947	-1.31466	0.660582	-1.5338	0.470118	0.415061	-1.77565	0.459004
Q8N0X7	SPART	1.03982	0.97964	0.979577	0.955278	-0.0915005	0.149733	-0.00389556	0.0575518	-1.02702	-1.08384	-1.95534	4.95715
Q9NRX1	PNO1	0.816559	0.754525	0.893811	0.384768	-1.00404	-1.6473	-0.921701	-1.33887	0.823352	0.682128	0.556763	5.13422
Q9UBB9	TFIP11	0.432331	1.32868	0.514724	2.0031	-0.380745	-0.501136	-0.560115	-1.30933	-0.14026	-1.12038	-0.266871	2.24099
P49588	AARS1	-0.814882	-0.408798	-0.272721	-0.596915	-0.638996	-0.19681	-0.735454	-0.894817	1.59936	1.55308	1.40696	5.36885
P62913	RPL11	-0.552432	0.744006	-0.319208	-0.967601	-2.1653	-0.0845082	-0.0959713	1.14424	0.316787	1.10917	0.87082	0.481144
Q8IXI2	RHOT1	1.31286	1.03768	0.805186	0.806887	-1.20952	-0.60538	-1.46608	-0.943503	0.360251	-0.718728	0.620354	3.19443
P09110	ACAA1	-0.577973	-0.726678	-0.726549	-0.781279	1.31216	1.05025	1.30669	1.34673	-0.624455	-0.882426	-0.696475	7.7635
Q14257	RCN2	0.79504	0.303027	0.104471	0.0985371	1.83251	0.853543	0.00546773	-0.098695	-1.04376	-1.3618	-1.48833	2.18552
Q9H5N1	RABEP2	0.63559	0.731616	0.185293	0.712098	0.329885	-2.21837	-1.56616	0.397378	-0.333766	0.820864	0.305572	0.83837
Q96TC7	RMDN3	0.287367	-0.397927	-0.973199	-0.299763	1.52126	0.974156	0.756905	1.03283	-0.666214	-0.455558	-1.77985	2.69108
P53816	PLAAT3	-1.44574	-0.461547	-0.214555	-0.580637	1.05547	1.23871	1.23789	1.21181	-1.05724	-0.668575	-0.315593	3.74379
O14562	UBFD1	1.30074	0.319891	0.738202	1.02773	0.264039	-0.040075	0.773359	-0.202407	-1.27945	-1.29884	-1.60319	3.7624
Q587I9	SFT2D3	-2.08883	-0.359341	-0.578462	-0.998289	1.06627	0.892306	1.119	0.940285	0.26727	-0.100547	-0.159662	2.87206
P11387	TOP1	-0.482111	-0.706807	-0.418396	-0.751274	-0.418345	-0.723511	-0.435284	-0.639288	1.82417	1.12975	1.62109	5.5736
Q8NBN3	TMEM87A	-0.0767663	0.314559	0.233658	0.136354	0.693094	0.859026	0.767772	0.985259	-0.332069	-2.30123	-1.27966	2.73369
Q9H0B6	KLC2	1.11146	1.33512	0.936209	1.02943	-0.869361	-1.82835	-0.689697	-0.542564	-0.417788	-0.0153163	-0.0491472	3.69141
P52565	ARHGDIA	0.403085	0.863878	0.950819	0.881455	-1.08802	-0.540811	-1.46574	-1.6828	0.531073	0.65668	0.490383	4.08154
Q96B26	EXOSC8	-1.08629	-1.11182	-0.96078	-0.919431	-0.177385	0.298828	0.337719	-0.397182	1.17515	1.36731	1.47388	5.33432
Q14692	BMS1	0.63962	0.199983	-0.421196	-0.604826	-0.4784	-0.454166	-0.81288	-1.78731	1.28619	0.989201	1.44378	2.58319
Q16831	UPP1	1.09918	1.00512	0.963352	1.07151	-0.0803234	-0.16828	-0.0429307	0.0332151	-1.94942	-0.932461	-0.998962	4.67036
Q9UHY7	ENOPH1	-0.135543	-0.324979	0.136299	0.582902	1.11911	1.51567	0.800304	0.246884	-1.2417	-1.14626	-1.55269	3.39351
Q8IWS0	PHF6	0.802058	0.812552	0.854644	0.83296	-1.14532	-1.50485	-1.28488	-1.0394	0.68534	0.430397	0.5565	7.23383
Q9H4A4	RNPEP	0.844993	0.807945	0.833554	1.24288	0.195978	-0.00168876	0.0806352	0.318644	-1.3498	-1.53875	-1.4344	6.74806
P49848	TAF6	-1.44238	1.41712	-0.179147	-0.619779	-1.0264	0.850663	0.725083	0.248999	1.33053	-1.15673	-0.147947	0.0581835
Q8N6S5	ARL6IP6	-0.131144	0.149431	0.821871	0.257539	0.596225	-2.84711	-0.223311	0.643782	0.111025	0.101945	0.519743	0.245479
Q6UN15	FIP1L1	0.906986	-0.206561	0.410382	0.727093	1.77676	-0.163776	0.481942	-0.9241	-0.908831	-1.80392	-0.295968	0.947681
cRAP-P02769	cRAP-ALB	0.367338	-0.180946	-0.335021	-0.36748	2.16903	0.48217	0.763382	0.363539	-0.930735	-0.747769	-1.58351	2.20027
Q05655	PRKCD	-0.522279	-0.23253	-0.764752	0.258992	1.06743	1.5014	1.10852	0.770744	-1.51489	-0.600701	-1.07193	3.58532
Q9H6E5	TUT1	-0.0549683	-0.2582	1.63029	-1.30505	-0.692024	-1.20816	1.28191	-0.946712	0.865991	0.11397	0.572941	0.265274
Q9UBB4	ATXN10	0.688241	0.174122	0.957659	0.420677	0.738183	1.27194	-0.278385	-0.0272245	-0.512432	-1.65988	-1.7729	2.1927
P67936	TPM4	-1.05535	-0.170574	-0.922216	-0.973331	0.768104	1.56476	1.01759	1.35851	-0.963804	-0.402331	-0.221363	3.71178
P51608	MECP2	0.825438	0.709485	0.728132	0.700471	0.0730303	-1.93996	-0.238027	-1.89696	0.425096	0.336694	0.276597	1.85319
Q00839	HNRNPU	0.142367	0.240248	-0.17314	-0.0580733	-0.921459	-1.99392	-0.0285096	-0.546591	0.348101	1.2038	1.78718	1.96215
Q8NHQ9	DDX55	0.420355	0.233312	1.56729	0.0282635	-0.0421064	-1.09384	-1.66109	-1.24617	0.998011	0.892178	-0.0962162	1.7866
Q9BV36	MLPH	-1.59943	-1.30589	-0.725496	-1.23802	0.631717	0.679971	1.01729	0.960348	0.391853	0.590289	0.59737	5.07992
Q9BX68	HINT2	-0.667709	-0.0475193	0.0330767	-0.608359	1.27701	0.795753	1.25645	1.28375	-1.18373	-1.03953	-1.09919	4.93365
Q8WWM7	ATXN2L	-0.272474	-0.199602	0.561255	2.82767	-0.635268	-0.489147	-0.144162	-0.622869	-0.66656	-0.0931	-0.265747	0.71444
Q9NVI7	ATAD3A	-0.954954	-1.16285	-0.761591	-1.3596	1.23795	1.73524	0.635501	0.523617	-0.159567	0.0217796	0.244474	3.63341
P14735	IDE	1.04365	1.35401	1.16511	1.28278	-0.947647	-0.865355	-0.773012	-1.20408	-0.282512	-0.415377	-0.357575	7.1027
O76027	ANXA9	-0.590767	-0.131259	-0.656207	-0.501034	0.59096	0.682097	2.20872	0.986754	-0.987949	-0.683748	-0.917571	2.89381
P14618	PKM	-0.422402	-0.721543	-0.595476	-0.638624	1.21769	1.22128	1.40407	1.14417	-0.787887	-0.95761	-0.863663	8.01871
Q9NUQ8	ABCF3	-1.35106	-0.102024	0.453878	-1.80822	-0.827568	0.204871	0.0565138	0.18068	1.65562	0.808112	0.729202	1.35118
Q9NZB2	FAM120A	-1.13019	-1.23648	-0.88685	-1.33848	0.944112	0.78711	1.17039	1.28149	0.287915	0.0967282	0.0242503	6.10273
P14854	COX6B1	0.489368	1.15449	1.41691	0.897148	-0.195296	0.186124	-0.149717	0.191526	-1.63105	-1.31999	-1.03951	4.44214
Q86WX3	RPS19BP1	0.556926	0.0315917	-0.497913	0.033169	-0.452395	-1.54913	-1.42404	-0.146063	1.27896	0.452631	1.71626	2.18398
P20700	LMNB1	0.413355	1.21004	-0.653423	-0.988284	-1.12287	-1.01985	-0.333666	-0.864742	0.964397	1.23665	1.15839	1.85014
Q96HC4	PDLIM5	-0.8752	-1.04355	-1.01364	-0.968029	1.14155	1.18979	1.17492	1.33341	-0.236725	-0.33568	-0.366857	9.31209
Q6UB35	MTHFD1L	1.31712	1.16063	1.16557	1.26179	-0.683989	-0.446315	-1.02218	-1.19976	-0.605915	-0.45472	-0.492211	5.71858
Q99805	TM9SF2	-0.0411251	-0.227237	-0.402896	-0.0671628	1.05807	1.12025	1.11257	1.20203	-1.14106	-1.35985	-1.25358	7.70709
Q13151	HNRNPA0	-1.13972	0.0266308	0.103615	-0.603579	-0.322216	-1.57715	-0.307768	0.226619	0.2799	1.55827	1.7554	1.56405
Q9BXP5	SRRT	0.201746	0.534176	0.724894	0.809378	-1.3273	-1.41767	-0.373441	-1.41336	1.51579	0.440346	0.305445	2.91041
Q9BRG1	VPS25	-0.453932	-0.380967	-0.332278	0.489476	1.59156	1.51804	0.499013	0.498327	-1.01005	-1.11596	-1.30323	3.02928
Q8ND24	RNF214	0.956838	1.20962	0.902819	0.714903	-0.190058	0.148147	0.447636	-2.10321	-0.963683	-0.397306	-0.725698	1.48717
P33991	MCM4	-0.315064	-0.477656	-1.66655	-1.3226	0.372578	-0.806606	0.488426	0.25574	1.2773	1.17873	1.0157	2.49173
Q96SB4	SRPK1	-1.0935	-1.02406	1.11007	-1.47563	-0.955153	0.852719	-0.299971	0.215354	1.24823	0.732904	0.689039	0.866337
P31939	ATIC	-0.333911	0.0791721	0.876027	0.11677	1.00078	0.80494	0.910767	0.783528	-1.33387	-1.52914	-1.37506	4.35706
Q14203	DCTN1	1.10481	1.30082	1.29273	1.29196	-0.824267	-0.425089	-1.00303	-0.691	-0.74321	-0.628704	-0.675021	6.69755
Q6ZT21	TMPPE	-0.625532	-0.316137	-0.613111	-0.995968	1.13167	-0.308877	1.29627	1.99632	-0.955797	-0.316786	-0.292059	1.91373
Q9UBF2	COPG2	-1.60394	-0.304669	-1.90086	-0.65295	0.226781	0.894731	0.803036	0.81188	0.856878	0.318324	0.550792	2.66486
Q14697	GANAB	0.822688	0.933059	0.9522	0.405562	-0.115904	0.511627	0.352471	0.589849	-1.34985	-1.52172	-1.57998	5.12436
Q99832	CCT7	0.297864	0.964845	1.52008	0.174587	-1.78221	0.322793	-0.934491	-1.24082	-0.488219	0.701471	0.464106	1.44297
Q9BUL8	PDCD10	-0.270941	0.174361	0.487326	-0.135664	1.21499	1.16448	0.605678	0.860314	-1.27803	-1.20578	-1.61674	4.66482
Q9Y3Q8	TSC22D4	0.134183	0.0241749	-0.111855	0.100905	1.36178	0.566378	1.01459	0.799992	-1.81511	-0.460221	-1.61483	3.35682
Q9H2G2	SLK	-0.269166	-0.0431401	-0.200447	-0.575863	-0.942918	-0.867198	-0.632266	-0.926752	1.34561	1.53659	1.57555	6.4639
Q13200	PSMD2	0.539772	0.850804	0.838535	0.63674	-0.49744	-2.16911	-0.131166	-1.35483	0.561882	0.858675	-0.133861	2.04357
Q12797	ASPH	0.820895	0.433068	0.834772	0.798678	0.43577	0.46067	0.526763	0.276718	-1.51409	-1.6647	-1.40855	6.99117
P23246	SFPQ	1.12902	0.736126	0.753061	1.47798	-0.466877	0.47468	-1.64637	-1.00576	-0.0838439	-0.281655	-1.08636	1.89745
Q8WXF1	PSPC1	-0.987709	-1.73101	-1.30803	-0.726407	0.617546	1.28058	0.406814	0.693622	0.517446	0.408193	0.828959	3.86983
Q13523	PRPF4B	-0.104285	-0.0442408	-1.45811	-1.19011	-0.36209	-0.678632	-0.698068	0.748048	1.38489	1.16968	1.23293	2.08144
Q9Y3X0	CCDC9	0.425368	0.589625	0.345414	-0.280803	1.30909	-0.910804	0.589404	1.21242	-1.73695	-1.36533	-0.177425	1.23461
P07741	APRT	-1.26751	-0.695479	-0.862979	-1.0025	0.817228	1.47665	1.09346	1.33292	-0.294295	-0.491363	-0.106138	5.2027
Q16204	CCDC6	-0.0975725	-0.245625	-1.22967	-1.00226	1.37221	1.24215	1.2005	0.898736	-0.440166	-0.622322	-1.07597	3.59387
Q96QU8	XPO6	-0.138102	-0.473901	-1.46717	0.332208	-0.789949	-0.789445	1.53807	-0.755413	1.682	0.196911	0.664795	0.639193
Q01082	SPTBN1	0.238145	0.298829	0.316726	0.283302	0.930081	0.754007	0.874237	0.821401	-1.48651	-1.51827	-1.51194	10.7203
Q3KQU3	MAP7D1	0.703881	0.675675	0.592683	0.681802	-1.26084	-0.712674	-1.10717	-1.79513	0.899355	0.624387	0.698032	4.74783
Q9BYT8	NLN	0.627886	0.720486	0.305057	0.318524	-1.66242	-0.0428223	-1.01902	-1.62711	0.318982	1.35912	0.701311	2.47406
Q92696	RABGGTA	-0.270965	-0.21428	-0.938814	-0.519532	2.66635	-0.0130869	0.272037	0.402828	-0.373673	0.0999319	-1.1108	0.99257
Q13907	IDI1	-0.08666	-0.09115	-0.272694	-0.494272	1.03989	1.56111	0.551516	0.776783	0.159337	-1.94088	-1.20298	2.12194
Q9UQE7	SMC3	-0.332357	0.185655	0.336911	0.0602958	0.0803724	-2.25117	-0.436278	-0.894184	0.967051	1.39775	0.885949	1.87554
P48634	PRRC2A	0.550239	-0.209091	-0.588739	0.836576	-0.64813	0.401964	0.47549	-1.82859	1.96185	-0.753268	-0.198303	0.195885
P15924	DSP	0.419913	-0.0532533	-0.142986	-0.119991	1.27738	1.124	0.7825	0.779791	-1.08429	-1.34074	-1.64233	5.02237
Q9HB71	CACYBP	-1.3235	-0.130711	0.370311	-0.152717	0.445062	-0.215773	-2.19797	0.272262	0.82703	1.1514	0.954611	0.878538
Q12981	BNIP1	-0.195478	-0.663895	-0.635887	-0.757274	0.899012	1.07147	1.02529	1.7452	-1.26153	-0.343362	-0.88355	3.9182
P14373	TRIM27	0.447883	0.454678	0.214907	0.289657	-0.48269	-2.72069	-0.483062	0.106277	0.65409	0.73357	0.785382	1.30182
P98160	HSPG2	0.324758	0.401638	-0.757541	0.0665919	0.983871	0.864716	1.17011	0.883257	-1.57141	-1.07906	-1.28693	3.95596
P05455	SSB	0.917899	0.0964576	0.457268	1.07729	-1.13629	-1.43848	-0.414826	-1.51946	-0.0076102	0.959312	1.00844	2.78537
O43815	STRN	-0.483066	-0.299092	-0.102845	-0.564742	1.26518	1.09759	1.20964	1.15821	-1.34615	-1.13155	-0.803171	6.13952
Q08378	GOLGA3	-0.684769	2.48107	1.15018	-0.780616	-0.278115	0.0305055	0.0269135	-0.375967	-0.443461	-1.00583	-0.119915	0.40566
Q9NRL3	STRN4	-1.33104	-1.82546	1.08257	-1.0677	0.58119	1.24944	0.438306	0.666549	-0.0158948	0.220291	0.00176066	1.08201
Q8WTW3	COG1	-0.631011	-0.914517	0.132563	-0.235912	1.10652	1.17466	1.10663	1.24702	-0.521789	-1.22606	-1.23809	4.03874
O00231	PSMD11	0.134723	0.275708	-2.5674	-0.352216	0.640756	-0.690649	0.808159	-0.362677	0.776352	0.565755	0.771492	0.645165
O43399	TPD52L2	-0.369178	-0.529144	-0.55681	-0.0829612	1.20054	0.291802	1.46777	1.5948	-1.05297	-1.03448	-0.929363	3.70068
Q7Z3U7	MON2	0.333643	0.792093	0.527323	0.673462	0.89183	0.392003	0.407247	0.109999	-0.306213	-1.97157	-1.84982	2.66474
Q9UPN3	MACF1	1.22159	1.30572	1.20226	1.21973	-0.666997	-0.23832	-0.982569	-0.832362	-0.816549	-0.856825	-0.555679	5.72752
Q8WZ82	OVCA2	-0.116956	-1.75764	0.972685	-0.532125	-0.120485	1.66494	0.654566	-0.769433	-0.193988	-0.850358	1.0488	0.187872
Q9H6R4	NOL6	0.918354	1.15592	0.888155	0.876447	-0.986468	-1.12216	-1.43022	-1.25465	0.0554081	0.494768	0.404448	6.29024
Q02252	ALDH6A1	-1.19423	-1.68716	-0.934009	-1.13067	0.672803	0.822942	0.882008	0.759516	0.627643	0.602656	0.578507	5.91086
O60610	DIAPH1	-0.611929	-0.472949	-0.534125	-0.33479	1.16691	1.00827	1.38593	1.3349	-0.823441	-1.03892	-1.07984	7.10443
Q5T013	HYI	-0.71264	-0.352997	0.457721	-1.88314	0.402546	-0.650741	0.390058	-1.01459	1.33149	1.07431	0.957995	1.39235
Q13563	PKD2	1.7167	-0.372611	0.0842029	-0.553781	0.310565	0.416802	0.89411	0.930554	-1.76634	-1.1188	-0.541403	1.47957
P08581	MET	-0.0446147	0.0876468	-0.0204687	0.0367642	1.08895	0.90678	1.06543	1.02133	-1.32079	-1.60881	-1.21222	7.7692
Q9H089	LSG1	-0.231754	-0.0375913	-0.0128022	-0.0695792	1.68165	0.395014	1.08645	0.774494	-1.72001	-0.444813	-1.42105	2.97243
Q9HD20	ATP13A1	-1.35036	-1.26354	-1.35665	-1.01807	0.850888	0.536532	0.922999	0.822173	0.570568	0.566807	0.718646	7.00931
Q8IX01	SUGP2	0.372175	0.0265948	-0.130243	0.0659833	-0.90632	-1.1193	-1.58077	-0.561759	1.09699	1.40568	1.33097	4.54737
P59998	ARPC4	0.502869	0.0241657	0.0313672	0.583557	0.770902	0.80003	1.12596	-0.0963999	-1.26468	-0.184256	-2.29352	1.91823
P04406	GAPDH	-0.537292	-0.442875	-0.0652141	-0.54583	-1.27116	-1.2187	-0.185088	0.00991279	1.49089	1.25777	1.50759	3.23547
Q5JSL3	DOCK11	-0.636763	-1.00154	-0.476267	-0.872012	-0.732339	-0.216724	-0.405305	-0.182437	1.50297	1.54892	1.4715	5.77817
Q9Y6M5	SLC30A1	0.88978	0.798496	1.19576	1.87019	-1.14946	-0.724821	-0.709432	-0.680633	-0.625833	-0.251606	-0.612442	4.0975
Q9NXH8	TOR4A	-1.50567	-1.07808	-1.06258	-0.675947	0.945593	-0.403165	0.206119	1.02049	1.50993	0.621609	0.421707	2.49803
Q92544	TM9SF4	0.699986	1.02946	1.49598	0.850654	-0.710478	-1.21168	0.179814	0.287175	-0.437801	-1.73431	-0.448808	2.07579
Q7KZI7;P27448	MARK2	-0.865457	0.558865	-0.807525	-0.834934	1.08652	-1.65776	1.05745	1.17029	0.587611	0.478634	-0.773695	0.316216
O94992	HEXIM1	0.0651691	-0.207976	-0.524617	-0.444429	-0.710515	-1.35444	-0.344998	-0.833753	1.46911	1.41043	1.47602	4.53039
Q643R3	LPCAT4	-0.39041	-0.74986	-1.04563	-0.894406	1.32106	1.3075	1.06146	1.24821	-0.373473	-0.817326	-0.667117	5.6771
P49454	CENPF	0.857952	0.914428	0.758873	0.774665	-1.38812	-1.32344	0.180907	-1.77962	0.233877	0.490336	0.280139	2.56303
Q8IXT5	RBM12B	1.29718	0.150545	0.0943453	1.42039	-0.703244	-0.00559763	-1.52696	-0.0538153	1.23942	-0.763001	-1.14927	0.790421
Q15629	TRAM1	0.275563	-0.0190542	-0.0446331	-2.33239	1.14117	1.01488	0.710935	0.853839	-0.501768	-0.722178	-0.376356	1.36373
P51572	BCAP31	1.262	1.52098	1.12969	1.06669	-0.923641	-0.675506	-0.763337	-0.801199	-0.598275	-0.761955	-0.455441	6.79246
P46459	NSF	-0.172425	-0.511638	-0.806153	-0.555137	1.21989	1.12918	1.53032	0.963947	-0.677382	-0.993687	-1.12691	5.27468
P30519	HMOX2	1.35799	1.13626	0.982855	1.47413	-0.74184	-0.868591	-1.02693	-0.583566	-0.635058	-0.654175	-0.441083	6.21309
Q08AI8	MAB21L4	-1.05428	-0.150931	-0.246368	-0.873379	1.29686	1.12856	1.18531	1.06651	-0.865566	-1.33071	-0.156	3.49794
P41252	IARS1	-0.767838	-0.911227	-1.14198	-1.45885	0.466577	-0.246903	1.67736	1.09721	0.196982	0.212466	0.876209	2.32131
P61158	ACTR3	-0.254417	-0.356699	-0.0919334	0.508051	1.13982	1.35744	0.659931	0.904945	-1.05968	-1.20209	-1.60538	4.22149
Q92604	LPGAT1	0.964246	1.20718	0.660511	0.923992	0.49974	-0.117844	0.384987	-0.520476	-1.29269	-0.968811	-1.74084	3.80548
Q9Y6N5	SQOR	0.840184	0.840619	0.794908	0.86162	0.361756	0.274179	0.309755	0.24934	-1.51619	-1.48031	-1.53586	11.8194
P17482	HOXB9	-0.282533	-0.921524	-1.00046	-0.83739	-0.813542	1.79854	-0.999871	0.471116	0.978972	0.829811	0.776883	1.06846
O95777	LSM8	1.0045	-0.0816104	-1.23359	0.325562	-0.165448	0.23183	1.07983	-0.917678	-1.95044	0.908768	0.798266	0.00571793
Q9UHD1	CHORDC1	1.05557	0.819966	1.43717	1.14609	-0.478354	-1.4209	-1.25038	-0.994397	-0.120133	-0.119782	-0.0748408	4.61093
Q12906	ILF3	-0.187518	-0.529655	-0.641441	-1.06179	-0.820642	-0.700769	-0.116548	-0.434364	1.31912	1.55009	1.62352	4.53822
Q6IA17	SIGIRR	0.220083	-1.38988	-1.30771	0.163603	0.813989	0.810175	1.37125	1.30401	-0.527894	-0.874013	-0.583619	2.25784
Q86YP4	GATAD2A	-1.19821	-0.887678	-1.05695	-1.38524	-0.00980247	0.162109	0.558623	0.21542	1.18468	1.08416	1.33289	5.89742
Q10570	CPSF1	0.667689	0.0442436	0.194137	0.230025	-1.54564	-1.93383	-0.523968	-0.110463	1.21983	0.798422	0.959545	2.41484
P09874	PARP1	-1.15067	-0.61695	-0.853132	-1.53985	0.857426	0.539056	1.37199	1.45179	0.316211	-0.117528	-0.258345	3.65669
P10588	NR2F6	1.06502	0.519517	0.834807	1.0157	0.761479	-0.0222964	-0.165622	-0.174105	-0.506633	-1.19747	-2.13039	2.70361
P10589;P24468	NR2F2	-0.101864	-0.402229	-0.659635	-0.216125	-0.0958124	0.172313	-0.201888	-2.1773	1.17834	1.22233	1.28186	1.73753
Q8IWJ2	GCC2	-1.78202	-0.638617	-0.444636	-0.341839	1.1937	0.348769	1.40642	1.38438	0.00720033	-0.6632	-0.470165	2.54438
Q9Y608	LRRFIP2	-0.156619	0.0245188	-0.358688	0.149155	1.60258	-0.482336	1.445	0.889444	-1.81638	-0.60361	-0.693068	1.70076
Q96DV4	MRPL38	0.779824	0.898479	0.623636	-0.0444878	-1.24691	-0.651187	-1.57701	-1.26671	1.03767	0.714847	0.731845	3.91952
Q12965;O00160	MYO1E	0.133937	0.0750204	0.188772	0.146345	0.957774	0.942961	0.961691	0.936061	-1.54553	-1.47421	-1.32282	9.92998
O95071	UBR5	1.68578	0.669263	-1.29999	0.401231	-0.73628	-0.961041	-1.39589	0.893518	0.397328	0.636128	-0.290047	0.371231
Q02218	OGDH	0.41209	-0.271512	-0.291162	-1.01936	-0.380652	-0.0555911	-1.5666	-0.748373	1.76878	0.963642	1.18874	2.31337
Q9UJZ1	STOML2	0.319874	0.236722	0.0043891	-0.458707	-1.1903	-0.763867	-0.68031	-1.02644	2.10966	0.170381	1.2786	2.46079
Q13535	ATR	0.979606	0.961058	-0.149283	0.0875336	-0.519064	-1.17375	-0.881774	-1.8644	0.863472	0.874355	0.822245	2.79015
O95049	TJP3	-0.408453	-1.48085	-0.140676	-0.65219	1.2017	1.10808	1.23815	1.22469	-0.587066	-0.66342	-0.839957	3.91463
Q07157	TJP1	-0.516045	-0.452598	-0.473134	-0.590633	1.16584	1.32792	1.20981	1.23622	-0.843245	-1.04481	-1.01933	9.22776
Q96GD0	PDXP	-0.296644	0.503138	1.27144	0.368892	-1.37571	-0.440201	-0.583896	-1.85125	1.01465	0.526191	0.863375	2.27281
Q9NQ29	LUC7L	0.954891	2.11572	0.790461	0.132581	-1.50302	-0.830047	-0.705558	-0.535996	-0.468213	-0.0645626	0.113744	2.23658
Q5M775	SPECC1	1.56326	-1.02982	-0.59845	-0.0606851	-0.669792	-1.40428	0.0604929	1.40969	0.975006	-0.731642	0.486224	0.0480046
Q9UDY2	TJP2	0.164531	0.117008	0.14444	0.132387	0.920771	0.936444	0.932461	0.937479	-1.01267	-1.45411	-1.81874	5.94052
Q9BV73	CEP250	-0.0389486	0.810271	-0.292414	-0.750721	-0.0555553	1.52072	-2.3453	-0.188097	0.848967	0.250721	0.240355	0.164278
Q13586	STIM1	1.3641	0.965285	0.716315	0.846298	0.0623384	0.228364	-0.218713	0.167888	-1.08419	-1.6387	-1.40899	5.17693
Q96DB5	RMDN1	0.651388	0.401408	0.351117	0.591964	0.98736	0.502147	0.748271	0.290759	-1.86166	-1.16039	-1.50236	4.9394
Q92692	NECTIN2	-0.833059	-0.517636	-0.189739	-0.317667	0.974641	1.25604	0.924462	1.57784	-0.705044	-0.786443	-1.3834	4.42809
P11233	RALA	-0.0515875	-0.247123	-0.158744	-0.451229	1.52868	0.858536	1.16946	0.95702	-1.10794	-1.29745	-1.19962	5.73573
Q6P1M3	LLGL2	0.297318	0.0883248	0.208276	0.260384	0.668681	0.857639	0.707551	0.599028	-0.43355	-2.69205	-0.561605	1.93683
Q9H2U1	DHX36	-0.559178	-0.828457	-0.391643	-1.61127	-0.217193	0.383756	0.359965	0.2534	1.99528	-0.612314	1.22765	1.31079
Q6IN85;Q5MIZ7	PPP4R3A	-1.10268	-0.994503	-0.506784	-0.626294	0.776203	1.77607	1.22805	0.964552	-0.278996	-0.383947	-0.851673	4.00312
Q15437	SEC23B	0.546261	0.0411009	0.611615	0.713922	1.04786	0.746285	0.492444	0.318423	-1.43249	-1.5945	-1.49092	4.93185
P34932	HSPA4	0.666204	0.649485	0.641857	0.772739	-1.28107	-1.4159	-1.1195	-1.2107	0.784296	0.781021	0.731553	8.89389
Q9NR28	DIABLO	-0.0508065	0.213056	0.41362	-0.933192	-1.46745	-0.990212	-1.1231	0.337364	1.23448	1.37997	0.986272	2.08202
P13798	APEH	-0.567092	-0.380912	-0.417341	-0.359648	1.34548	1.23985	1.01635	1.25408	-1.07817	-1.0878	-0.964789	8.10203
Q9NQW6	ANLN	1.12059	1.00218	1.06249	0.964289	-0.726414	-1.33308	-1.28338	-1.28493	0.188761	0.164098	0.125402	6.30753
Q03169	TNFAIP2	-0.0422232	0.0354697	-0.06587	-0.132625	1.0324	1.02225	1.09179	1.0851	-1.2163	-1.58843	-1.22157	7.84589
Q8N1W1	ARHGEF28	0.738503	0.81362	0.603144	1.05918	0.531502	-0.293197	0.457759	-0.403479	-0.788555	-0.298742	-2.41974	1.92823
Q13098	GPS1	1.30122	1.41787	0.837716	1.18053	-0.46365	-1.18755	-0.448117	-0.91365	0.0246716	-0.803417	-0.945616	3.78952
Q96K76	USP47	0.783483	0.347516	0.178953	0.925021	-0.529331	-2.62398	-0.17314	-0.527518	0.525865	0.424189	0.668945	1.52186
P53602	MVD	-0.653528	-0.851684	-1.01858	-1.02643	1.28462	1.29324	1.29889	1.0407	-0.450217	-0.600649	-0.316368	6.97385
Q9NPF5	DMAP1	0.93448	2.01473	0.395405	-0.352625	0.146542	-0.406862	-0.155774	-2.1206	-0.224964	-0.142945	-0.087382	0.863188
Q69YQ0	SPECC1L	0.613135	0.942613	0.186082	0.860598	0.532491	-2.49111	0.338716	0.668125	-0.561804	-0.516288	-0.57256	0.577401
Q8NDI1	EHBP1	-1.16509	0.468217	0.67144	0.0501559	-0.998989	0.612892	2.18986	-0.592171	-1.11833	0.251343	-0.369321	0.159378
Q96EE3	SEH1L	0.44661	-0.236782	0.0974989	0.942014	-1.17252	-1.07028	-1.61913	-0.54604	1.28598	0.949665	0.922988	3.38283
P18858	LIG1	-1.51829	0.331654	0.459084	-1.11546	0.788116	1.37942	1.14959	0.595377	-0.441303	-1.26664	-0.361541	1.63738
P55268	LAMB2	-0.940272	-0.600965	-0.579764	-0.789035	0.493231	1.6559	1.07269	1.53056	-0.67032	-0.284899	-0.887121	3.82616
Q8TBC4	UBA3	-0.393884	-0.850734	-1.23876	-1.7761	0.711714	0.653361	1.4336	0.245565	0.97571	-0.328794	0.568329	2.30369
P12259	F5	0.495792	1.05575	-0.369951	0.947293	-0.107756	-1.25218	-2.10686	-0.525743	0.467715	0.455599	0.940335	1.71589
Q7L5D6	GET4	-0.104184	-0.836409	-1.95332	-0.553148	0.291908	-0.166749	2.04816	0.411241	0.785518	0.226964	-0.149986	1.16581
Q9NS84	CHST7	-0.232887	-1.35409	-1.43548	-0.633156	-0.829583	1.21191	0.0145633	0.0273738	1.1675	1.03499	1.02886	2.01584
Q15393	SF3B3	-0.718081	-0.711788	-0.994016	-0.651907	-0.117983	-0.0702331	-0.44824	-0.77895	1.58159	1.49837	1.41124	5.54712
Q7L1Q6	BZW1	-0.51397	-0.000460622	-0.741623	-1.24809	0.999448	1.1666	1.55613	0.979687	-1.14051	-0.645493	-0.411719	3.55032
P50851	LRBA	-0.783293	-0.629456	-0.697433	-0.994479	1.08245	1.23585	1.32473	1.36189	-0.645317	-0.661162	-0.593784	7.62227
Q9P2K5	MYEF2	1.06235	1.08511	1.11711	1.13712	-0.879948	-1.37478	-1.27479	-0.928035	0.0428418	-0.00756542	0.020583	6.90516
Q9H3K2	GHITM	0.885549	0.744825	-0.677957	-0.6148	-0.108708	-1.57814	-0.877254	-0.539147	1.87576	0.861124	0.0287398	1.19912
Q13769	THOC5	1.13003	0.80931	0.320217	1.51698	-0.891046	-1.41802	-1.46934	-0.694696	0.404388	0.0693569	0.222809	3.58402
Q13303	KCNAB2	0.721138	0.966276	0.963271	0.992038	0.280101	-0.881306	0.792392	-1.27174	0.0465526	-1.05039	-1.55832	1.50596
Q8IWZ3	ANKHD1	-0.383457	-0.554423	1.12937	0.865517	-1.70455	1.1919	0.205226	-1.68474	0.193218	0.340669	0.401268	0.295247
Q9NRN7	AASDHPPT	0.601032	1.17395	1.31282	0.951674	-0.633705	-0.826659	-1.64286	-1.31673	0.0137876	0.0312198	0.335462	4.02027
Q00059	TFAM	-0.964059	-0.963557	-1.54705	-0.207334	0.0416293	1.37002	-0.672538	1.49232	0.0565873	0.402903	0.991078	1.32478
P13747	HLA-E	0.575097	-0.776809	-0.603169	-0.996136	1.14591	1.45696	1.05073	0.842328	-1.0309	-0.913027	-0.750984	3.06304
Q9BZF9	UACA	0.922572	1.12574	1.01843	0.870209	-1.63894	-0.780872	-1.19979	-1.07382	0.243979	0.318615	0.193872	5.47708
Q9ULC5	ACSL5	-0.588388	-0.718374	-0.835617	-0.995663	1.2673	1.56459	1.03367	1.08401	-0.409579	-0.707999	-0.693953	5.98093
Q9BZG1	RAB34	0.928905	0.92865	0.914054	0.869103	-1.39296	-1.40272	-1.42528	-0.548713	0.39223	0.463718	0.27302	4.9644
P30084	ECHS1	-0.326284	-0.860867	-0.429908	-0.348745	-0.349301	-1.46754	-0.382207	-0.103108	1.67537	1.64701	0.945574	3.14368
P35241	RDX	1.11848	1.25793	1.34369	1.29988	-0.64894	-0.761328	-0.592188	-0.833005	-0.81044	-0.574752	-0.799332	8.01287
P50991	CCT4	1.19996	1.29008	1.23386	1.24911	-0.879496	-1.08782	-0.670314	-0.715732	-0.430964	-0.629236	-0.559443	7.5227
Q13148	TARDBP	-1.87804	-1.8458	-0.145119	0.429568	0.487903	0.665761	-0.247181	0.602522	1.05411	0.077619	0.798654	1.12557
Q9H2U2	PPA2	0.207006	-0.52915	-0.894056	-0.331677	-0.922639	0.304281	-0.96978	-0.960917	1.85849	1.13942	1.09902	2.64487
Q5VZE5	NAA35	-0.687004	-0.838935	-1.18468	-0.419175	2.055	0.556784	0.364936	1.36623	-0.0663827	-0.732002	-0.41477	2.51926
Q14166	TTLL12	-1.29208	-1.10319	-0.987925	-1.31869	0.396044	0.221894	0.390147	0.240657	1.15323	1.21152	1.08839	7.85871
O14684	PTGES	-1.1399	-1.30277	-0.821206	-1.1089	1.03544	1.14243	1.1182	1.2101	-0.0709937	-0.0173681	-0.0450357	7.44844
Q9P2N5	RBM27	-0.393297	-0.373234	-1.50394	-1.98368	0.111737	0.347622	0.286468	0.704022	0.802426	0.726616	1.27526	2.53158
Q6NVY1	HIBCH	-0.150655	-0.680577	-1.10091	-0.765495	1.19732	0.883029	1.44323	1.32534	-0.642104	-0.991521	-0.517658	4.47671
Q9HBH5	RDH14	0.436976	-0.340899	-1.12589	-1.05933	0.113606	-1.41477	-0.0410227	-0.276727	0.629496	1.34532	1.73324	1.74114
Q96K21	ZFYVE19	-1.64153	0.367656	0.0925682	0.177038	0.224264	1.21366	0.785618	0.756325	0.281477	-2.07494	-0.182136	0.822898
Q9UGJ1	TUBGCP4	-0.393401	-2.55266	0.0445862	-0.361085	0.217014	-0.0351878	1.29942	1.0054	-0.147437	0.485196	0.438159	1.00961
Q9Y3S2	ZNF330	1.05653	-0.294766	0.514347	0.564705	-1.00487	0.312672	-0.78911	-2.26646	0.643799	0.890517	0.37263	1.41468
O43847	NRDC	-0.938721	0.505749	0.825216	1.02062	1.16746	-0.913816	-1.74356	0.823861	-0.982154	-0.222382	0.45772	0.144068
Q9NXB9	ELOVL2	0.699083	1.33889	1.43708	0.900712	-0.0280536	-0.850363	-0.746381	-0.223704	-1.16063	0.100977	-1.46761	2.60685
Q8N1F7	NUP93	-0.565752	-0.103932	0.582268	-0.974723	-1.37974	1.06407	-0.653047	-1.16942	1.12663	0.781132	1.29252	1.14903
Q9Y3D9	MRPS23	1.31456	1.11695	0.920579	1.20571	-0.73136	-1.65588	-0.621387	-0.844076	-0.0578752	-0.063852	-0.583366	4.12593
O96000	NDUFB10	1.2757	1.52434	0.907205	0.535106	-0.893274	-1.65926	-0.866505	-0.661351	-0.362315	0.256629	-0.0562803	3.5053
Q9H3G5	CPVL	-0.963208	-0.558727	-0.671065	-0.585609	1.23797	1.23771	1.27407	1.24987	-0.674161	-0.591719	-0.955123	7.01283
O14908	GIPC1	1.22393	-0.600378	-0.441561	-0.776437	0.966252	-0.311516	-0.355759	-0.260577	-0.888186	-0.741915	2.18615	0.0336385
Q9NTM9	CUTC	1.19651	0.602762	0.636488	0.800323	-1.58623	-1.38148	-1.01527	-0.882112	0.497899	0.427195	0.703911	4.94598
Q9UDW1	UQCR10	1.02272	-0.422075	-0.566007	0.123514	1.69308	1.13606	-0.00190076	0.305771	-0.497306	-1.25641	-1.53744	1.62277
Q96S66	CLCC1	0.248699	-0.457414	-1.31033	-1.71582	0.820841	1.29951	0.466087	1.13108	0.487041	-0.985578	0.0158742	1.65759
O75937	DNAJC8	0.941567	0.946912	1.22281	1.18816	-0.863813	-0.51631	-1.58578	-1.17435	-0.361773	0.456179	-0.253598	3.85856
Q13415	ORC1	0.279143	1.35664	0.974572	0.285689	-0.733722	-0.103293	-1.33872	-1.57157	-0.869513	0.896641	0.824123	1.52734
O95163	ELP1	0.0416741	0.233293	-0.0782877	-0.0598739	-0.559132	-1.27765	-0.597194	-1.59808	1.35957	1.18036	1.35533	4.23541
Q8N6T3	ARFGAP1	0.543502	1.03074	0.633061	0.569537	0.60405	-0.527571	0.974035	0.390278	-1.00406	-1.58322	-1.63036	3.15782
P55072	VCP	0.890531	1.15913	1.49446	1.11458	-0.81896	0.10047	-0.473334	-0.690521	-0.403808	-1.30555	-1.067	3.80479
O43818	RRP9	0.735302	0.473962	-0.384851	-0.432707	-0.793596	-1.38733	-0.247784	-1.41746	0.754646	1.5235	1.17633	2.564
P33527	ABCC1	1.11263	1.19098	1.12593	1.04839	-0.143364	-0.0991811	-0.282655	-0.148159	-1.33116	-1.15394	-1.31946	9.24694
P42892	ECE1	0.66283	0.774174	0.589209	0.382891	-1.15901	-0.934364	-1.56212	-1.26111	0.557612	0.909378	1.04052	5.54913
P21589	NT5E	0.104564	0.24457	0.244116	0.0301246	-1.03258	-1.09107	-1.18919	-1.14121	1.32154	1.27896	1.23018	9.14178
O75828	CBR3	0.421756	0.391	-1.06981	0.202215	-1.14593	0.66847	-1.3886	-1.00509	1.33384	1.40386	0.18829	1.17499
P05166	PCCB	-0.174381	-0.0978886	-0.743784	-0.996558	0.509322	0.931397	0.399381	2.32824	-0.440981	-1.00208	-0.712676	2.03763
P49189	ALDH9A1	-1.33633	-1.1496	-0.883336	-1.51788	0.864942	0.447734	0.367155	0.501975	1.0508	0.820078	0.834463	5.59496
O14545	TRAFD1	-1.84589	0.405271	-0.702595	-1.79714	0.487957	0.563548	0.625917	0.022014	0.527371	0.78303	0.930523	1.71668
Q96PC5	MIA2	-0.334135	-0.836324	-0.911877	-0.872771	1.20709	1.00908	1.17323	1.54518	-0.677381	-0.808729	-0.493367	5.49383
Q14517	FAT1	0.863036	0.262239	0.135327	0.364366	1.17177	0.0748609	0.898438	0.17509	-0.456205	-2.25651	-1.23241	2.20761
P55786	NPEPPS	-0.659068	-0.236105	-0.506492	-0.537357	1.32518	1.35302	1.23468	0.947009	-0.786077	-0.894222	-1.24057	6.02568
Q8TEQ8	PIGO	0.767095	0.852933	1.16431	0.816912	0.413013	0.0221283	0.709852	-0.71169	-1.28142	-1.53105	-1.22209	3.56448
Q9Y2J8	PADI2	1.28293	1.17089	1.21253	1.24099	-0.388852	-0.338827	-0.629418	-0.565318	-0.897433	-0.985073	-1.10241	8.26851
Q6ZRP7	QSOX2	0.307834	0.332128	-0.461663	0.54008	-1.51324	-1.00712	1.0042	1.85804	0.204404	-1.21702	-0.0476591	0.0951441
P32004	L1CAM	1.28213	1.22449	1.21558	1.24484	-0.56189	-0.766825	-0.429196	-0.81513	-1.1204	-0.563373	-0.710226	6.29674
Q9NRD5	PICK1	0.045506	-0.826864	-0.700955	-0.186715	1.7305	-0.178479	1.51514	1.04026	-0.477089	-0.63951	-1.3218	2.03236
Q96FW1	OTUB1	1.55999	0.76513	0.581864	1.44824	-0.131953	-0.399815	0.163723	-0.605155	-0.817329	-1.1878	-1.3769	3.671
Q9H479	FN3K	0.265346	0.338874	0.536352	0.360266	0.0843554	-2.86022	0.269198	-0.516403	0.260043	0.685797	0.576393	0.78079
P25325	MPST	-1.03236	-1.26744	-1.27877	-1.26516	0.321359	0.539043	0.83784	0.266134	0.720956	1.27434	0.88407	5.56467
Q96QD8	SLC38A2	-1.11767	-0.492295	-1.13672	-1.04507	1.93029	1.01613	0.696175	0.832398	-0.20928	-0.110637	-0.363316	3.62123
Q14315	FLNC	0.974165	0.76035	0.747819	0.645083	1.79082	-0.62926	-0.545735	-0.72693	-1.15245	-0.892469	-0.971397	1.37982
Q9Y520	PRRC2C	-0.585159	-0.210807	-0.292856	0.22171	-1.44969	0.317427	0.318766	0.142091	2.56708	-0.646934	-0.381625	0.200427
Q9BQ24	ZFYVE21	-2.26422	-1.21232	-0.126253	-0.532633	0.87496	1.10249	0.513465	0.776579	0.231153	0.316831	0.319954	2.20869
Q13620	CUL4B	1.27745	1.3204	0.731437	1.17689	-1.22976	-1.17214	-0.733058	0.407621	-0.462483	-0.526681	-0.78967	2.78785
P84103	SRSF3	-0.752807	-0.0578543	-1.07558	-0.257042	-0.642257	2.52619	-0.0871743	0.788105	0.407768	-0.783253	-0.0660983	0.591007
Q9NR09	BIRC6	0.356096	0.584456	0.97064	0.512187	-0.785017	-1.96354	-0.83622	-1.04929	1.05637	0.946601	0.207719	3.25656
Q15738	NSDHL	1.39862	1.28749	1.22905	1.08285	-0.591156	-0.838564	-0.642722	-0.480605	-0.74372	-0.795308	-0.905941	7.50691
Q9UIG0	BAZ1B	-0.914446	-0.449896	-1.90248	-0.87991	0.134945	1.08988	-0.325006	0.197398	1.09549	1.20927	0.744745	2.55282
O95864	FADS2	1.19064	1.29086	1.18823	1.25634	-0.78867	-0.615937	-0.588477	-0.439244	-0.45208	-1.24061	-0.801044	5.67399
Q00341	HDLBP	-1.28604	-0.422327	-0.432599	-0.698107	-0.647099	-0.931629	0.0797936	0.0260314	1.44989	1.45931	1.40277	3.61952
Q9UIJ7	AK3	-0.373686	-1.12379	-0.959369	-1.03644	1.30821	1.14811	1.27776	1.12331	-0.651905	-0.366246	-0.345953	5.4644
P50570	DNM2	-0.403561	-1.27252	-1.1862	-1.13673	0.0593037	0.223651	0.645851	0.244483	0.782663	-0.0481761	2.09124	2.09369
P47897	QARS1	-0.528761	-0.478657	-0.361284	-0.475484	1.36265	1.05921	1.27326	1.19639	-1.02712	-0.947583	-1.07262	8.55551
Q9HAB8	PPCS	1.06827	0.0881746	-0.761848	-0.332321	0.884356	-0.01826	1.35524	1.07779	-1.26506	-0.508841	-1.5875	1.81797
Q7Z2K6	ERMP1	-1.10796	-0.935302	-0.883687	-1.20289	-0.0831715	0.0791469	-0.130463	0.173538	1.50422	1.2648	1.32177	7.21044
Q15029	EFTUD2	-0.726992	-0.361583	0.110716	-0.751439	-0.637805	-0.600984	-0.930557	-0.521341	1.0398	1.86912	1.51107	4.12542
Q16656	NRF1	-0.57102	-0.0758924	-0.173449	0.180486	-0.264987	-1.87994	-0.478753	-0.194056	2.22996	0.677111	0.550541	1.62344
Q9NRG7	SDR39U1	0.381199	-1.11214	-0.924537	-1.38998	1.29322	1.34042	0.815433	0.722609	0.332596	-0.722238	-0.736578	2.14575
O14777	NDC80	0.822471	-1.36365	0.657184	-0.987891	-1.15815	-0.786434	0.700039	-0.836343	0.998375	0.988669	0.965733	0.93997
Q9UBB5	MBD2	0.936445	0.30583	0.0935534	0.943361	0.658085	0.876188	-1.38242	0.886451	-0.886472	-0.71931	-1.71171	1.2884
Q9Y4P3	TBL2	-0.593806	-0.766883	-1.43772	-1.28412	1.06579	0.875517	1.04057	1.49164	0.100475	-0.212386	-0.279079	4.43339
Q9NYK5	MRPL39	0.165576	0.0564919	0.307721	0.193685	-0.68892	-1.77812	-1.00098	-0.879472	1.03787	1.24744	1.33871	4.46279
Q5TBC7	BCL2L15	-0.353586	-0.924201	-0.890761	-0.903531	1.30152	0.760874	1.39408	1.39693	-0.501039	-0.933978	-0.346296	4.63448
Q12931	TRAP1	0.970763	0.76263	0.842772	0.367614	-1.30377	-0.982945	-1.53616	-1.12167	0.595416	0.654351	0.750997	5.64886
Q9H7Z7	PTGES2	0.0344626	-0.632019	0.103886	-0.183629	1.09812	0.165863	1.32656	1.40496	-1.88472	-0.652834	-0.780648	2.61136
P78344	EIF4G2	1.18234	1.25797	1.20993	1.32039	-0.816312	-0.802735	-0.739352	-1.06669	-0.404181	-0.536927	-0.604439	8.10463
Q6NXE6	ARMC6	0.096531	-0.119574	0.139845	0.341925	0.0547559	-0.129799	-0.617124	-2.59719	0.826735	0.966356	1.03754	1.35973
Q9NQL2;Q9HB90	RRAGC	0.640818	0.500683	-0.0851817	0.320452	1.15721	0.942317	0.304384	0.466144	-0.821284	-1.43889	-1.98665	3.34857
P29372	MPG	0.525384	-0.605697	0.326914	-1.00044	-1.03451	-0.418958	-1.00213	-0.696522	1.79372	1.23773	0.874518	2.56185
P49207	RPL34	0.264123	-0.739673	-0.474909	-0.28431	-0.732942	0.193955	0.140888	-1.59019	0.677582	2.33446	0.211015	1.14678
Q96JH7	VCPIP1	1.40894	0.586959	1.42516	-0.141968	-1.07691	-0.281481	-0.585937	-1.85234	0.381441	-0.406762	0.542887	1.76568
Q9H6V9	LDAH	-2.5265	-0.252815	-0.625138	-0.23564	0.81434	0.957804	0.896648	0.816028	0.224055	0.00800078	-0.0767868	1.75397
Q8IV08	PLD3	-0.730764	-1.25721	-1.10982	-1.52059	1.0727	0.982039	1.15861	0.880953	0.269465	0.0889369	0.165683	5.65703
P09603	CSF1	-1.31475	0.132129	-0.350547	-0.224293	1.19543	1.03961	1.22355	1.12461	-0.929543	-1.21944	-0.676762	3.52461
Q8NBQ5	HSD17B11	-0.737839	-1.47466	-1.15351	-1.3296	0.755089	1.3738	0.858104	0.714619	0.463251	0.512941	0.0178055	4.53964
Q9H8P0	SRD5A3	-0.700584	-0.839281	-1.26733	-0.819197	0.92323	1.04442	0.91734	0.961039	0.749003	-1.43014	0.461506	2.09253
Q9UH17;P31941	APOBEC3B	-1.05173	-1.12314	-1.20098	-0.839892	-0.974605	0.706594	0.861619	0.986198	0.824619	0.912338	0.898987	2.32888
Q6P9B9	INTS5	0.601952	0.386297	-0.20415	-0.0322538	0.617898	-0.243706	-0.0768209	-2.79917	0.614691	0.302127	0.833138	0.553111
P61026	RAB10	0.66076	0.756225	0.616297	0.300422	1.02585	0.376937	-1.47403	0.567061	-0.189016	-2.12983	-0.510675	0.914157
P39023	RPL3	0.704591	0.168275	0.0692011	0.88055	-2.28012	0.121002	-1.08742	-0.744423	0.501514	1.06165	0.60517	1.765
Q9H5V8	CDCP1	-0.226403	-0.230802	-0.241602	-0.343846	1.16547	1.11176	1.12916	1.21729	-1.11344	-1.02942	-1.43816	7.84931
P53675;Q00610	CLTC	-0.0599818	0.0769689	-0.0104929	0.0110524	1.26121	0.662153	1.04115	1.1195	-1.45912	-1.279	-1.36345	6.61066
O95983	MBD3	-1.25087	-1.03339	-1.14562	-1.01525	-0.184483	0.25728	0.343896	0.275606	1.3941	1.13187	1.22685	6.43741
Q92598	HSPH1	0.309597	0.552789	0.820072	0.696718	-0.921781	-1.32966	-1.18193	-1.48835	0.918056	0.656517	0.967973	5.70762
P51809	VAMP7	1.2814	1.31983	0.681862	0.998824	-1.14491	0.355602	-0.0580065	-0.399342	-1.57888	-0.7308	-0.725576	2.83377
O75127	PTCD1	0.277064	0.248129	0.187747	0.0990945	-0.495282	-1.04521	0.327483	-2.36891	1.23199	0.941445	0.596444	1.56153
P46060	RANGAP1	0.697319	0.112333	0.571629	0.724525	-1.11032	-2.13269	-0.820803	-0.450146	0.992523	0.756744	0.658888	2.91788
P16070	CD44	0.513667	0.666282	0.742455	0.77618	-1.3704	-1.3788	-1.17485	-1.08894	0.843937	0.738851	0.731612	7.81204
O60318	MCM3AP	-1.34957	0.902602	-0.492002	-1.56394	-1.20691	0.0398995	0.995868	0.486095	1.23662	0.412581	0.538757	0.666562
Q9UQB8	BAIAP2	0.941457	1.06145	0.970775	0.857947	0.124776	0.101366	0.213612	0.050006	-1.37901	-1.42608	-1.5163	9.39131
P35270	SPR	-1.19971	1.65027	0.284403	-2.02927	0.33075	0.26928	0.992463	0.123421	0.0136713	0.207479	-0.642756	0.224864
P13807	GYS1	-0.158875	-2.03484	-0.427244	-0.975468	-0.0797449	-0.0932699	0.201122	-0.00779876	1.67406	1.07976	0.822295	2.40584
O15027	SEC16A	-0.348652	-0.139623	-0.153876	0.561773	0.59784	0.756646	1.46702	1.02174	-0.595772	-1.69187	-1.47523	3.19875
O43813	LANCL1	-1.28613	-0.896575	-0.334595	-1.35123	1.26539	0.00459302	1.22782	0.823017	1.18473	0.00677218	-0.643787	1.87324
Q16719	KYNU	-0.799123	-0.385443	-0.881075	-0.476681	1.25201	1.25269	1.24128	1.19932	-0.710243	-1.12592	-0.566816	5.84676
Q15021	NCAPD2	0.876486	1.29579	0.0853975	0.816984	-0.116321	-1.73156	-1.27097	-1.18396	0.364089	0.84623	0.0178396	2.40457
Q8N392	ARHGAP18	-0.836026	-1.021	-1.41583	-0.438537	1.19973	1.02767	1.24203	1.12974	0.272137	-0.563049	-0.596864	3.99031
Q6ZNJ1	NBEAL2	-0.731484	-0.193737	-0.657761	-0.549585	1.18047	1.45518	1.14602	1.06219	-0.59416	-0.788441	-1.32868	5.04815
Q14789	GOLGB1	0.189887	0.129077	-0.105572	-0.182562	0.971948	1.04641	0.997325	1.07373	-1.48405	-1.45671	-1.17948	7.18213
P38432	COIL	1.05364	1.00038	0.956442	0.598174	0.901183	-0.178095	0.0396894	-0.321267	-1.65432	-1.37267	-1.02316	3.64349
Q9H814	PHAX	0.587262	0.699499	0.708914	0.365797	-1.23209	-1.3389	-1.24036	-1.17288	0.888726	0.791575	0.94245	7.96043
P15586	GNS	1.33224	1.03964	1.32766	1.08647	-0.430239	-0.41354	-0.241483	-0.490829	-0.870737	-1.00868	-1.3305	6.64616
O00115	DNASE2	1.56348	0.833133	0.827232	1.14248	-1.03375	-1.1479	-1.39788	-0.122417	0.0147674	0.03833	-0.717487	3.11899
Q9BU89	DOHH	-0.0826359	0.206824	0.810849	0.827303	-1.53421	0.274499	-1.36214	-1.50048	0.895816	1.04682	0.417351	2.02414
P13010	XRCC5	0.881234	0.976712	1.08268	1.00573	-0.235578	-0.97851	0.160157	0.758878	-1.32834	-1.22743	-1.09553	3.13976
P51570	GALK1	-0.220133	0.24116	0.15447	-0.136553	-1.50748	-0.654843	-0.919583	-0.962343	1.41526	1.19333	1.39671	4.99755
P10768	ESD	-0.74366	-0.384553	0.226406	-0.0265773	0.60022	0.336426	1.52968	1.48556	-0.470024	-0.666058	-1.88741	2.19101
O15067	PFAS	1.02304	0.858352	0.926409	1.18804	-1.25542	-1.46835	-0.827423	-1.16355	0.256696	0.188525	0.273679	6.21859
Q9GZM5	YIPF3	0.019689	0.0496962	0.155261	-0.124563	1.02507	0.842196	1.29803	0.854137	-1.33204	-1.64243	-1.14504	6.08146
Q9NZH0	GPRC5B	-0.740085	-1.05617	-0.356026	-0.802248	1.31843	1.34721	1.13761	1.1639	-0.715453	-0.573892	-0.723281	6.09549
P61619	SEC61A1	-0.402961	-0.962595	-1.74452	0.0212503	0.976472	-1.36545	0.709461	0.0702998	1.05458	1.01969	0.623769	1.15272
Q53F19	NCBP3	-0.520223	-0.412208	-0.995357	-0.902977	-0.145637	-0.527684	2.3842	-0.64984	0.724486	0.894008	0.151234	0.703168
Q14241	ELOA	1.27427	0.822114	0.736105	-0.0769354	0.407118	-0.670963	0.584032	0.778152	-1.90693	-0.802695	-1.14427	2.18104
Q9H3L0	MMADHC	1.16558	1.23145	0.830879	1.15602	-0.391746	0.29047	-0.315495	-1.7296	-0.932477	-0.807763	-0.497318	2.49758
Q9ULV3	CIZ1	0.308735	-0.11769	-0.0542708	1.69677	-1.21085	0.0511094	-1.28384	-1.51846	0.93118	0.632049	0.565266	1.71553
P11279	LAMP1	-0.352735	-0.642175	-1.05077	-0.57525	1.12504	1.44297	1.04249	1.33221	-0.662791	-0.870127	-0.788863	5.68911
Q16629	SRSF7	-0.882997	0.15519	0.112816	-0.653527	-1.88299	1.60193	-0.694221	-0.135696	0.726268	0.472947	1.18028	0.522646
P61599	NAA20	-1.06715	0.636905	-0.567754	-1.34572	-0.679294	1.56566	0.349936	-0.969158	1.35929	0.707115	0.0101656	0.577554
O75122	CLASP2	0.0561773	0.0582423	-0.281247	-0.143989	0.585707	1.79684	0.71469	0.934872	-1.7026	-0.98997	-1.02873	3.55044
Q7Z404	TMC4	-0.502692	-0.863815	0.0265348	-0.569468	1.32813	1.17999	1.09792	1.17937	-0.911818	-0.696514	-1.26764	4.86902
Q9H9C1	VIPAS39	-0.712512	-0.89071	-0.0251561	-0.379982	0.732714	1.16182	1.70688	1.10696	-0.689509	-1.1317	-0.878804	3.96659
Q9UNZ2	NSFL1C	0.570262	0.844364	0.810729	0.563945	0.551184	0.377004	0.444132	0.461195	-1.48722	-1.6055	-1.53009	8.1632
Q9HBM0	VEZT	0.200035	-0.798957	-0.794237	-0.92345	1.14828	1.41462	0.740296	1.00051	-0.0857712	-0.190903	-1.71042	2.26704
Q5K651	SAMD9	0.60766	-0.133973	-1.1619	-0.635921	1.16844	0.998066	1.20564	0.982201	-0.9178	-1.00514	-1.10727	3.01711
P12955	PEPD	-0.11013	0.133884	-0.0880098	0.196504	0.775597	0.640095	0.962461	1.54068	-1.47159	-1.04498	-1.53451	4.65498
Q8TF68	ZNF384	-0.105137	0.911975	-1.9192	-0.807347	-0.760032	-0.889848	1.04825	-0.0751028	0.846868	0.650668	1.09891	0.691296
Q15067	ACOX1	0.731719	0.901987	0.637518	0.731022	0.366934	0.394598	0.298033	0.531195	-1.46825	-1.4881	-1.63666	8.34268
O00442	RTCA	0.136346	-0.29147	-0.381708	0.012407	0.864606	1.60824	0.954056	0.851548	-1.02163	-1.41391	-1.31849	4.72868
Q07021	C1QBP	0.88987	0.963735	0.352654	-0.0225499	-0.416518	-1.65507	-1.08358	-1.25851	0.0248787	1.26358	0.941515	2.56819
Q01968	OCRL	0.706858	0.747334	0.702335	0.780616	-0.501742	-0.280058	-1.75957	-1.90933	0.481689	0.477252	0.554618	2.68853
Q9BXP2	SLC12A9	-0.731546	-0.785605	-1.60339	-1.3545	1.19199	0.52587	0.562472	1.20457	0.133568	0.972667	-0.116101	3.15063
O94763	URI1	0.675718	-0.0095216	-0.229069	0.549155	-0.683866	0.00223773	-0.337154	-2.52588	1.02301	0.731308	0.804063	1.41286
O95394	PGM3	1.31181	1.19026	0.365893	1.6919	-0.389901	-0.213367	-0.358074	-0.643919	-0.633935	-1.03589	-1.28479	3.61546
Q9NRW7	VPS45	-0.713153	-0.898122	-1.04842	-1.31154	1.2864	1.50749	0.450557	-0.388679	-0.422702	0.435649	1.10252	1.77301
P68366;Q9NY65;P0DPH7;P68363;Q9BQE3;Q71U36;P0DPH8	TUBA4A	-0.0371322	1.4035	1.32339	1.60352	-1.33317	-1.06045	-0.212327	-0.263788	-0.426931	-0.425105	-0.571515	2.30204
Q9HAU5	UPF2	-0.0515942	-1.52401	-1.10019	1.49566	0.791805	-0.350108	0.977618	-0.857287	0.0906107	1.16923	-0.641729	0.0991007
Q96P48	ARAP1	-0.0228705	-0.451406	-0.427882	-0.890169	1.34654	1.68017	1.20322	0.234643	-0.444031	-1.08548	-1.14274	2.9469
Q5SWX8	ODR4	0.0789496	-1.39979	-1.1795	0.367091	0.597536	-0.850381	2.05378	0.917715	-0.189389	0.158125	-0.554131	0.644527
Q8NCC3	PLA2G15	-1.20214	-0.132188	-0.883209	-1.40967	0.255984	-0.79926	0.119007	0.184305	1.39807	1.32061	1.1485	3.06659
P26572	MGAT1	0.687582	1.26105	0.246703	-1.7177	0.47066	0.917466	-1.20276	0.168179	0.83863	-1.2157	-0.454114	0.0562424
Q9UL46	PSME2	-0.217058	-0.201445	-0.441641	-0.302879	1.10067	0.879996	1.25574	1.40606	-1.20462	-0.983646	-1.29117	6.49188
P55011	SLC12A2	-0.376492	-0.507632	-0.560031	-0.495324	1.16297	1.2693	1.11308	1.34352	-1.21831	-0.705305	-1.02578	6.93423
O75718	CRTAP	0.676237	0.625893	0.692128	0.558294	-0.704338	-1.69183	-0.698242	-1.67231	0.552041	0.956729	0.705401	3.90449
Q8WUY1	THEM6	-0.576413	-0.79052	-0.802791	-0.865204	1.29027	1.27583	1.16176	1.29834	-0.653213	-0.668795	-0.669257	8.88925
Q9NR12	PDLIM7	-1.41632	-0.284172	0.0487727	-1.36277	1.69813	1.08902	0.649305	-0.0524308	0.72709	-1.01192	-0.0847206	1.26789
Q8IWW6	ARHGAP12	-1.54251	0.358274	-0.943263	-1.04223	-0.507861	0.0899308	0.287475	-0.520128	1.20316	1.41993	1.19722	2.39615
Q5T440	IBA57	1.4106	0.761967	1.18578	0.84829	0.133216	0.218712	-0.429917	-0.690492	-0.503851	-1.56146	-1.37285	3.30949
O75027	ABCB7	1.09012	0.479336	0.43477	0.754189	-0.101776	-2.62838	-0.834966	0.180178	0.278936	0.310674	0.03691	1.16887
Q8WW12	PCNP	-0.156137	-0.0307092	-0.150975	0.220003	0.721896	1.67308	1.12579	0.250944	-0.536274	-1.32925	-1.78837	2.8048
P50895	BCAM	-0.901255	-0.608438	-1.89319	-0.959698	1.09647	0.968294	1.18371	0.852353	0.0456867	0.00955916	0.206499	3.97427
Q96C57	CUSTOS	-0.576312	-1.25392	-1.59203	-0.927564	-0.536402	1.0059	0.614792	0.491061	1.26019	0.910943	0.603354	2.72492
Q92974	ARHGEF2	-0.483935	0.199331	0.273306	-2.77023	-0.292903	0.336331	0.302141	0.944531	0.662869	0.336057	0.492497	0.64253
Q01518	CAP1	0.688574	1.1856	1.04599	0.970028	0.187204	-0.163962	0.0231997	0.261284	-1.39727	-1.60061	-1.20003	5.98629
Q9BVL4	SELENOO	-0.415478	0.438179	0.261818	-0.405767	-0.791398	-0.449999	-1.0355	-1.52495	1.47999	1.20023	1.24288	3.60874
Q6ZT12	UBR3	-0.166996	1.16939	1.11064	-0.313509	-0.781903	1.04866	-1.66908	0.664704	-0.658919	0.752106	-1.1551	0.246217
Q00653	NFKB2	0.216347	0.15578	0.264786	0.214017	0.748585	0.656013	0.752873	0.630233	-0.83427	-0.131349	-2.67302	1.84222
Q96AY3	FKBP10	0.57379	0.567264	0.51976	0.571624	-1.46741	-0.547994	-1.58736	-1.23272	0.88688	0.856693	0.859472	4.74844
O95865	DDAH2	0.966179	0.597683	1.12346	0.888324	-1.54747	-1.25268	-0.257659	-1.50817	0.431484	0.352981	0.205877	3.59202
Q9NWH9	SLTM	-0.107696	-0.475891	0.762457	-0.574849	1.33274	-1.25986	1.01421	1.57443	-0.894076	-1.03171	-0.339748	0.753969
P40926	MDH2	-0.116136	1.43295	0.301988	-0.539345	-0.0933638	0.437733	0.534796	0.982774	0.217897	-0.851344	-2.30795	0.899583
P05388;Q8NHW5	RPLP0	0.384115	1.36366	0.363971	0.685983	-1.14559	-0.830557	-1.25996	-1.43432	1.15818	0.62764	0.0868803	3.38968
O15230	LAMA5	0.434503	0.500485	0.406082	0.447597	0.682091	0.712441	0.658663	0.731024	-1.4436	-1.19435	-1.93493	6.13984
Q6ZRS2	SRCAP	-0.0488492	0.117757	0.108438	-2.93925	0.324707	0.481888	0.564539	0.532584	0.235459	0.579201	0.0435241	0.6342
Q9P270	SLAIN2	1.36589	0.675401	-0.298497	-0.0679875	0.222526	-0.828936	-2.36504	-0.373226	0.815495	0.220944	0.633438	1.01579
Q9UJW0	DCTN4	0.995225	0.639401	0.94367	1.73434	0.189424	-0.997538	-0.604671	0.0987914	-0.642566	-0.946268	-1.40981	2.86558
P08648	ITGA5	1.19872	1.23695	0.848633	1.50556	-0.634351	-0.775031	-0.647988	-1.42944	-0.449307	-0.509222	-0.344515	4.7248
Q9NX00	TMEM160	-0.777524	-1.68404	-0.0186596	-0.108116	-0.527771	1.3496	0.227243	-1.16839	1.27226	0.280752	1.15464	0.923152
P16278	GLB1	-0.439558	-0.905998	-0.962075	-0.514412	-0.363654	-0.661276	-0.171145	-0.519958	1.38286	1.44236	1.71285	5.55685
O15195	VILL	-1.03401	-0.800674	-0.423127	-0.35056	1.27695	1.08306	1.31672	1.23014	-1.01132	-0.436165	-0.851007	5.14015
Q9Y678	COPG1	0.467247	0.190595	0.50781	0.564032	1.04011	0.415872	0.802905	0.548394	-1.27988	-1.7443	-1.51279	5.50492
Q9NRS6	SNX15	1.31432	0.229104	0.107884	1.54921	-0.394441	-1.32869	-1.10614	-0.184292	-1.36769	0.766707	0.414038	1.15037
O43396	TXNL1	0.409312	0.260306	0.364504	0.355597	-0.657542	-1.01605	-1.25496	-1.66453	1.26806	1.29509	0.640214	4.33931
P53794	SLC5A3	1.29404	-0.39324	0.643611	-1.29142	-1.17824	-0.278602	-1.57509	0.522266	1.04418	0.45806	0.754426	0.692624
Q9Y6R7	FCGBP	-0.821035	-0.676451	0.0807428	-0.731091	1.17039	1.14932	1.29048	1.1957	-0.538413	-1.11054	-1.00912	4.57688
Q14160	SCRIB	-0.408497	-1.11025	-1.11684	-0.718846	1.23053	0.996266	1.44639	0.990094	0.0185685	-1.0973	-0.230115	3.71334
Q16836	HADH	-1.18171	-1.02924	-1.12338	-1.17525	0.714733	1.30832	1.01723	1.26653	0.025119	-0.0189488	0.196589	6.3066
Q86Y37	CACUL1	0.467687	-1.50442	0.897615	1.17443	-1.34041	0.997139	-0.55553	-0.140155	0.967902	0.155067	-1.11932	0.0960363
P01024	C3	-0.694582	-1.03387	-1.65973	-0.95143	0.261199	0.532129	1.29393	1.01663	0.908361	-0.488566	0.81594	2.49778
P21912	SDHB	0.738686	-0.196517	-0.177252	-0.305734	0.593204	1.16681	0.820036	1.22765	-0.77167	-1.62603	-1.46918	3.42763
Q9BRR8	GPATCH1	0.869718	0.876774	1.59235	1.09767	0.205646	-0.878379	-0.549598	-0.0563285	-0.905682	-0.766305	-1.48587	3.48311
P51858	HDGF	-1.0959	-0.980211	-0.90837	-0.982123	1.14717	1.16753	1.16842	1.32067	-0.14661	-0.341565	-0.349011	8.78153
P12956	XRCC6	1.11426	1.04654	1.18469	0.82789	-0.632169	-0.480087	0.629346	-0.0106382	-1.26986	-1.07955	-1.33042	3.88064
Q00403	GTF2B	0.0750811	0.808479	0.868928	1.11392	0.525553	0.868432	-0.257	-0.129373	-0.432962	-1.47175	-1.96931	2.28137
Q92968	PEX13	0.509179	0.179248	-1.21621	-0.505642	0.743756	0.231464	1.56209	1.39734	-1.18769	-0.638107	-1.07544	2.05886
Q9Y320	TMX2	-0.220845	0.123585	-0.162877	-0.133122	1.7267	0.726742	0.613484	1.1038	-1.31888	-1.11632	-1.34227	4.26978
Q9UIF9	BAZ2A	-0.434058	-0.382849	-0.200216	-1.26174	1.20321	1.2424	0.859543	0.78932	0.683984	-1.04001	-1.45959	1.86811
O15321	TM9SF1	-0.709097	-0.868956	-1.0747	-1.35221	1.07163	1.10441	1.09761	1.38453	-0.382009	-0.343172	0.0719549	5.49388
Q9Y5Z9	UBIAD1	-1.02709	-1.64762	-1.81647	0.210314	0.715783	0.59969	0.316302	0.407461	0.952099	0.571795	0.717737	2.272
Q86X55	CARM1	-0.367958	-0.439712	-0.531213	-0.289827	-0.26932	-0.559274	-0.591498	-1.39466	1.65108	1.39966	1.39273	4.44357
P09884	POLA1	-0.366321	-1.4971	-0.371179	-0.23898	-0.172374	-0.311051	-0.309688	-1.0249	1.46155	1.50475	1.3253	3.2901
O15514	POLR2D	0.0240696	0.705119	0.545934	0.709724	-0.289733	-2.1143	0.49913	-1.72572	0.649101	0.476005	0.520672	1.26894
Q9NZT2	OGFR	0.301501	0.0680039	-0.259997	-0.510549	0.589157	1.56363	0.0759407	1.63766	-0.93426	-1.16455	-1.36654	2.61486
Q13501	SQSTM1	0.0416662	0.162345	0.240019	0.0664667	0.826897	1.05047	0.76025	1.16051	-1.47443	-1.47873	-1.35547	7.41149
Q7Z4S6	KIF21A	0.751401	0.699349	0.314999	0.186437	-0.156747	1.06924	-0.0212215	-0.0866902	-0.475506	-2.69117	0.409905	0.788318
O00541	PES1	0.406493	0.744075	-0.157656	-0.276878	-0.970416	0.246294	-1.32471	-1.69465	0.72694	0.716724	1.58379	1.91899
O76054	SEC14L2	-1.01401	-0.656614	-0.75803	-0.479026	1.42416	1.90546	-0.22533	-1.0858	0.884786	-0.178009	0.182407	0.720716
Q9NZW5	PALS2	-0.1526	-0.00261542	-0.0591643	-0.270966	1.19099	0.6778	1.54008	0.777531	-1.6607	-0.699163	-1.34119	4.01096
Q5VYK3	ECPAS	0.105498	0.0969913	0.061214	0.125244	-1.02329	-0.90486	-1.10607	-1.29175	1.15946	1.40256	1.375	7.72743
Q08257	CRYZ	-0.817445	-0.678944	-0.718913	-1.04768	1.54904	1.07476	1.15149	1.17022	-0.36931	-0.718717	-0.594504	6.21083
P51784	USP11	0.176446	0.253067	0.162758	0.200479	-1.08336	-0.43527	-1.22551	-1.63473	1.26262	1.22188	1.10163	4.47108
Q9UDX5	MTFP1	-0.191102	0.0018175	-0.620032	-0.395016	1.14305	1.22553	1.16283	1.10905	-1.32236	-0.899198	-1.21456	5.98868
Q969V6	MRTFA	-0.465863	-0.352137	-0.121349	-1.01723	0.719749	1.86926	1.17663	0.191145	0.387887	-1.48934	-0.898737	1.683
Q9NTK5	OLA1	0.180085	0.447113	0.45198	0.290694	-1.52555	-0.779126	-1.12965	-1.25567	1.02085	1.09351	1.20574	5.78698
Q6ZRV2	FAM83H	-0.475049	-0.467909	-0.466238	-0.536269	1.28949	1.18775	1.29449	1.15515	-0.942945	-1.01786	-1.0206	10.6051
P62736;Q6S8J3;P68133;P63261;P60709;P0CG38;A5A3E0;P0CG39;P68032;P63267	ACTA1	-0.23957	-0.875618	0.112237	1.01599	-0.64974	0.723896	-0.142901	-2.11958	1.47692	0.700392	-0.0020246	0.564535
Q9UFC0	LRWD1	0.724846	0.581977	0.446957	0.641952	-2.77636	-0.509414	-0.200293	-0.130939	0.371314	0.428267	0.421688	1.27602
Q9NVH1	DNAJC11	1.40952	0.775437	0.769399	1.03989	-0.683172	0.442943	-1.55347	-1.29959	0.360435	-0.475714	-0.785673	1.90042
Q93009	USP7	1.05238	1.24458	1.01465	1.21489	-1.04682	0.349338	-1.15652	-1.05494	-0.133709	-0.901555	-0.582294	2.8941
A3KN83;Q9Y2G9	SBNO1	0.750096	0.61451	0.0316516	0.790806	-0.926837	-1.47091	-1.08363	-1.36591	0.91029	0.949175	0.800762	4.97286
P98170	XIAP	0.800778	1.73423	1.0987	0.305059	-1.60691	-0.788618	-0.761097	-1.0457	0.362599	-0.186945	0.0879084	3.09516
O43709	BUD23	-2.01847	-0.968131	-0.359254	-0.865206	-0.17204	0.201987	0.605666	0.8945	1.16699	1.18454	0.329417	2.34974
Q9H0A0	NAT10	0.747512	-0.657513	-1.89404	-0.654422	1.26907	0.272054	-0.896256	-0.503585	1.15217	0.231993	0.93301	0.697196
O43759	SYNGR1	-0.0567718	0.351242	-1.94237	-0.481287	0.588482	1.1568	0.766071	1.24349	-1.25772	0.264259	-0.6322	1.40226
P55809	OXCT1	-0.470099	-0.483349	-0.797922	-0.892388	0.962217	1.15968	1.42697	1.40841	-0.821136	-0.876329	-0.616062	5.95334
Q96HS1	PGAM5	1.31028	0.853248	0.803452	0.847805	-1.10764	-1.06577	-1.00144	-1.58021	0.418893	0.169204	0.352187	5.52997
Q6DD87	ZNF787	0.474125	0.797631	0.433751	0.298076	0.137628	-0.831753	-1.91805	-1.65764	0.663565	0.803582	0.799077	2.25747
Q32MZ4	LRRFIP1	-0.477532	-0.292855	-0.389844	0.043216	1.00199	0.887771	1.54138	1.11053	-0.779991	-1.43544	-1.20922	4.82497
Q9Y2Q9	MRPS28	1.23809	1.18491	1.24068	0.750378	-0.698984	-1.83978	-0.894063	-0.326057	-0.133239	-0.378787	-0.143158	3.3502
Q9HAV4	XPO5	0.396485	0.808332	0.831062	0.621755	-0.791792	-1.71989	-1.33192	-1.02298	0.946389	0.715056	0.5475	4.6525
Q8TD19	NEK9	-1.16319	-1.19523	-1.30037	-1.30631	0.620916	0.886246	0.975677	0.961516	0.514908	0.539078	0.466752	7.99682
Q5VTL8	PRPF38B	-1.31207	-0.873063	-1.27549	-1.46254	0.785028	1.079	0.503961	0.834716	0.689457	0.593869	0.437128	5.63732
Q6IQ22	RAB12	-0.564345	-0.519489	-1.22775	-0.412216	1.28758	1.02802	1.3364	1.26382	-0.655698	-0.882973	-0.65335	5.19634
Q9Y296	TRAPPC4	0.724402	0.0734714	-1.70672	-0.933896	-0.0497921	0.660463	1.40854	1.23461	0.343611	-1.07775	-0.676936	0.934191
P0CG12	DERPC	0.741392	-0.192126	-1.36374	-1.28791	1.62911	1.07585	0.797871	0.385508	-0.489207	-0.978667	-0.318077	1.56932
Q9UPU5	USP24	0.302133	0.277777	-0.487368	-0.0182196	0.0531059	0.400732	0.149864	0.641555	1.9139	-1.38705	-1.84643	0.177148
Q9HBR0	SLC38A10	1.13587	1.205	0.794126	1.31526	-1.55778	-1.03268	-0.899967	-0.700476	0.0929376	-0.304281	-0.048013	4.78761
Q9H3R5	CENPH	0.690198	1.46974	0.909656	0.874287	-1.35096	0.824723	-1.11015	-1.26359	-0.171472	-0.553036	-0.319401	1.75286
Q92522	H1-10	-1.38434	-0.77985	-0.731449	-1.35858	0.265924	1.02243	0.41873	1.73952	-0.338392	0.628416	0.517595	2.56202
P20618	PSMB1	-1.63961	-0.395398	-1.3215	-0.517672	0.993027	0.490065	1.76757	0.815979	-0.206592	-0.19522	0.209347	2.71033
Q9Y2E6	DTX4	-0.631962	-0.754696	0.492494	-1.33985	1.12331	1.29187	0.88774	1.1656	-0.38753	-0.750187	-1.09678	2.71437
Q9Y6U3	SCIN	-0.501221	-0.451397	-0.949741	-0.737315	1.4471	1.24459	1.06477	1.19845	-0.525232	-0.959498	-0.83051	5.90782
Q8NBX0	SCCPDH	-0.343569	0.124116	0.0788762	-1.01266	0.32397	1.15399	0.720376	1.6508	-1.83939	-0.877673	0.0211597	1.80354
Q14527	HLTF	1.00746	1.3674	0.64136	0.88832	-1.56814	-0.706705	-1.16818	-1.16772	0.060045	0.23441	0.41175	4.60068
Q9BWD1	ACAT2	-0.330729	0.37211	-0.321575	-0.879142	0.522019	1.1638	0.0391275	2.16612	-0.834233	-1.1207	-0.776791	1.87846
Q96P11;Q63ZY6	NSUN5	1.47397	0.342528	0.542702	1.29669	-0.375381	0.7726	-0.931642	0.274506	-1.49261	-0.868726	-1.03464	2.2129
Q9HB40	SCPEP1	1.24061	1.12804	0.983172	1.3147	-1.07841	-1.49058	-0.609	-0.197737	-0.138534	-0.664256	-0.488005	3.75475
Q9Y2Z4	YARS2	0.417681	0.413464	0.0530596	0.330532	-1.23052	-0.980429	-1.24893	-1.21912	1.15342	1.25701	1.05383	7.21126
P51397	DAP	0.106597	-0.258636	-0.286978	-0.282052	1.25188	1.27828	1.45696	-1.95221	-0.340226	-0.619208	-0.354401	0.332202
Q96EY7	PTCD3	1.84589	0.359078	0.664133	0.095109	0.538762	-1.89189	-0.489858	-1.21906	0.47503	0.0576612	-0.434851	1.05246
P09467	FBP1	-0.630983	-0.468027	-0.847566	-0.381716	1.25475	1.25281	1.26323	1.18185	-0.883538	-0.662576	-1.07825	6.65558
Q9UQR1	ZNF148	-0.219251	-2.15738	-1.44733	0.319621	0.30638	0.00216884	0.962269	1.32632	0.124768	0.397347	0.385088	1.21483
Q9NZA1	CLIC5	-0.683657	-0.628678	-0.398137	-1.05398	1.17575	1.08376	1.16863	1.05804	-1.2887	0.515404	-0.948443	2.73623
Q8NEN9	PDZD8	-0.137961	-0.00520591	-0.372384	0.269087	0.95976	0.911019	0.815533	1.39488	-1.84659	-1.09835	-0.889787	4.14659
P09669	COX6C	-0.0219685	0.400541	0.567545	0.425696	0.620346	0.867534	0.84654	0.732685	-1.22115	-1.98079	-1.23698	4.85941
Q969S2	NEIL2	0.595725	-1.19351	0.828045	-0.552875	-0.762909	-0.760146	-0.822062	-0.393667	1.82863	-0.13692	1.36969	1.21294
Q7Z4Q2	HEATR3	-0.769807	-0.12703	-0.279644	-0.914085	-0.655468	-0.438626	-0.649994	-0.716257	1.61923	1.48424	1.44744	5.23758
P13639	EEF2	-0.621077	-0.187817	-0.0998273	-0.211567	-0.867577	-0.780965	-0.897172	-0.796247	1.28386	1.48111	1.69728	6.36134
P33993	MCM7	-0.936991	-0.732053	-0.611361	-0.953614	-0.0129635	-1.07003	0.081859	0.0188499	1.02597	1.52771	1.66263	3.65694
P23526	AHCY	-0.642661	-0.379096	-0.309923	-0.300841	-0.883953	-0.566644	-0.773057	-0.723699	1.69221	1.4404	1.44726	7.07567
Q13616	CUL1	0.321529	0.0491892	-0.423842	1.03023	-0.411353	-2.05051	-0.525586	-0.804956	1.3189	0.250161	1.24624	1.81197
P78347	GTF2I	-1.23898	-0.638345	-0.857736	-1.21572	-0.813792	1.62326	0.754202	0.978703	0.0080554	0.560018	0.840329	1.67142
P33992	MCM5	-0.477769	-0.487279	-0.750177	-1.41309	-0.405872	-0.784863	1.9553	0.394199	-0.120945	1.13371	0.95679	0.909343
P49736	MCM2	-1.03446	-0.64462	-0.390952	-1.20319	-0.128334	-0.700109	0.48949	-0.548714	1.26952	1.63915	1.25222	3.47413
Q99808	SLC29A1	0.912628	0.841119	0.671816	0.801166	-0.255738	-1.88257	-1.83029	-0.262388	0.351824	0.298293	0.354132	2.34976
P62906	RPL10A	0.608249	-0.444807	-1.02222	-0.0303931	-0.719341	-1.76765	-0.0270306	-0.296077	0.982959	1.37403	1.34228	1.94359
Q9BRZ2	TRIM56	0.596057	1.67708	0.120508	0.973918	-1.76969	-0.546035	-1.23136	0.456075	-0.641486	-0.16163	0.526564	1.29293
Q86TI2	DPP9	-0.862575	-1.16745	-0.877679	-0.324898	-0.127097	-0.838082	-0.0882535	0.019519	1.72745	1.47317	1.06589	3.91091
Q9Y3B7	MRPL11	0.110885	0.228621	-0.0873842	-0.0853112	-1.20207	-0.96263	-0.207817	-1.58322	1.6403	1.0637	1.08493	3.54992
P19012	KRT15	1.05899	1.24579	0.445659	0.825276	-0.537589	-1.32734	-0.338433	1.17121	-1.52137	-0.701825	-0.320357	1.43384
P13646	KRT13	-0.212859	-0.935913	-0.845989	-1.25248	1.24147	1.1239	1.27739	1.09362	-0.0786493	-0.421282	-0.989219	3.97186
O60832	DKC1	0.678994	0.634907	0.0355509	-0.0753599	-0.974805	-0.574155	-1.35391	-1.53326	0.609738	1.41054	1.14177	3.48964
Q86SK9	SCD5	-1.16936	-0.622736	-1.32046	-1.00543	1.13442	0.82676	0.8366	1.15328	-0.936261	0.600579	0.502607	2.93269
Q6VN20	RANBP10	0.142428	-0.262333	-1.16616	-0.901566	0.0780681	-1.18174	0.874519	-1.15157	1.18272	1.20319	1.18244	1.55625
P49748	ACADVL	-1.23429	-1.07713	-1.15891	-1.48301	1.01645	0.530908	0.929532	0.680396	0.763182	0.426769	0.606095	6.09885
Q96BH1	RNF25	1.51447	0.387763	0.151512	0.610974	-0.0583171	-2.2441	-0.16837	-0.698397	-0.232845	-0.430805	1.16811	0.998255
Q9UI26	IPO11	0.407838	0.400759	-0.0703763	0.495606	0.0132832	-0.106355	-0.137968	-2.85949	0.77907	0.421155	0.656475	0.863682
O14745	NHERF1	1.05766	0.99456	1.05217	1.43955	-1.24586	-1.00342	-0.577878	-1.30813	-0.121417	-0.305952	0.0187041	5.17877
Q8TD16	BICD2	-0.611545	0.178706	-1.47105	-1.99151	0.930283	0.604062	-0.0548395	0.0345656	0.324857	0.959706	1.09676	1.70706
P23786	CPT2	-1.03196	-1.02421	-0.835241	-1.07829	0.672174	0.665736	1.5284	1.54349	-0.178274	-0.547012	0.285187	3.7812
Q08AM6	VAC14	-0.636974	-1.07692	-1.35274	-1.37213	0.431906	-0.322469	0.321821	0.557118	1.07837	1.32972	1.04229	4.25844
P22570	FDXR	-0.813213	-0.732159	-1.03462	-0.945106	-0.4231	-0.172447	-0.449189	0.19174	1.49804	1.4499	1.43015	5.96705
Q8IX12	CCAR1	-0.159509	-1.77464	-1.09316	0.663925	-0.902674	-0.0715095	0.297393	1.8217	-0.130473	0.541096	0.807849	0.435857
Q14651	PLS1	0.026109	0.162088	0.0151139	-0.219154	1.03693	1.01911	1.15761	0.908078	-1.48456	-1.25276	-1.36856	7.50029
P05198	EIF2S1	-1.6045	-1.4075	-0.716329	-0.82515	0.367059	0.52178	1.23424	1.34384	0.285899	0.163672	0.636984	3.39325
Q14738	PPP2R5D	0.738126	0.656074	0.97765	0.187898	-0.895944	-0.660494	-1.4959	-1.5954	1.22789	0.171169	0.68893	3.28603
Q96S55	WRNIP1	-0.577126	0.184605	-1.00982	-0.330709	-1.0646	-0.23178	-0.801895	-0.471206	1.4447	1.05421	1.80362	3.38111
O43463	SUV39H1	-0.316993	-1.11666	-0.933846	-0.754139	-0.081932	-0.338652	-0.0892012	-0.76124	1.4016	1.31491	1.67615	4.55113
Q6DT37	CDC42BPG	-1.93648	-0.433532	-0.556065	-0.0844805	1.52183	1.34992	0.900994	0.352836	0.041939	-0.56934	-0.587631	2.05451
Q5EBL8	PDZD11	-0.172516	-0.49395	-0.760922	0.0199703	1.53724	1.4685	0.713736	0.782979	-0.8255	-0.782706	-1.48684	3.62119
P0C0S5;P04908;Q6FI13;P0C0S8;P20671;Q9BTM1;Q96QV6;P16104;Q99878;Q71UI9;Q7L7L0;Q8IUE6;Q93077;Q16777;Q96KK5	H2AX	-0.598109	-0.111676	0.339312	0.329444	-0.730257	2.45284	0.208655	-0.44971	0.287017	-1.58352	-0.144004	0.23015
Q9Y5Y5	PEX16	0.978468	0.552413	0.60743	0.94134	-1.64339	-1.52313	-1.3369	0.582992	0.531997	0.198082	0.110699	1.79866
P13987	CD59	0.935936	0.832427	0.78435	0.98113	0.239707	0.332842	0.0929102	0.247756	-1.40327	-1.43966	-1.60412	8.44523
O43464	HTRA2	-1.04249	-1.54952	-1.32663	-1.0407	0.832836	0.782887	0.450182	0.708526	0.520668	0.864522	0.799708	5.89652
Q969N2	PIGT	0.183936	0.470136	0.446343	-0.108572	0.516841	0.923776	0.590506	1.29463	-1.55217	-1.10357	-1.66186	4.44276
Q8NHH9	ATL2	1.00416	1.06732	0.895905	1.21271	0.146397	0.211649	-0.318917	-0.424097	-0.898233	-1.11038	-1.78651	4.40145
O60256	PRPSAP2	0.183316	0.472091	-0.421565	0.643553	-0.129833	-1.06341	-1.45893	-1.38947	0.456733	1.5421	1.16541	2.48906
O75947	ATP5PD	0.701981	0.507226	0.180458	0.376179	-1.17763	-1.80485	-1.00741	-0.708672	0.836947	1.14246	0.953306	4.31451
Q13425	SNTB2	0.686999	0.720074	0.565531	0.0484476	-0.721832	-1.34372	-1.6374	-0.969379	1.11949	1.1618	0.369997	3.71535
Q92945;Q96AE4	KHSRP	-0.571848	-0.483136	-0.427713	-0.897566	-0.84635	-0.131919	-0.575749	-0.639174	1.48431	1.50791	1.58123	5.5535
Q5T280	SPOUT1	-0.945832	-0.693005	-1.13495	-1.50721	-0.736427	0.612436	1.29266	0.600997	0.871988	0.743142	0.896193	2.38539
Q6P1M0	SLC27A4	-0.0630785	-0.597487	-1.49768	-1.03194	1.06366	1.98447	0.746022	0.421692	-0.00860563	-0.57902	-0.438033	2.29938
Q9NZ32	ACTR10	-0.753969	1.06054	-0.189146	1.17568	0.125728	0.238837	0.382881	1.25048	-1.5107	-1.67713	-0.103202	1.21327
Q9Y2Q3	GSTK1	-1.32362	-0.826992	-0.954215	-1.05366	1.60293	-0.707159	1.00048	0.497087	0.330426	0.508188	0.926528	1.97606
P40227	CCT6A	0.171437	1.68393	1.20117	1.22062	-1.45135	-0.843417	-0.501347	-0.996899	-0.349775	-0.130352	-0.00401712	3.02624
P57740	NUP107	-0.28944	0.220196	-0.108447	0.319962	-0.285819	-1.69037	-1.15776	-0.759245	1.29331	1.54904	0.908575	3.27734
P23381	WARS1	-1.03258	-0.989062	-1.04909	-1.0386	0.0303168	0.0323805	0.0276536	-0.133922	1.41783	1.31726	1.41781	10.1488
P18124	RPL7	0.233985	0.607597	0.420081	0.12354	-1.02061	-0.560215	-1.75834	-1.02239	0.8204	1.74681	0.409141	2.96774
Q13188;Q13043	STK3	-0.0442621	-0.0477832	-0.392539	-1.04869	1.36595	0.551169	1.37192	1.19996	-0.797626	-1.45676	-0.701334	3.33976
Q9UL54	TAOK2	-1.05257	-0.384791	-0.108267	-0.270604	0.221316	-0.906384	-1.77874	1.06421	0.938068	1.04397	1.2338	1.12321
Q9H2K8;Q7L7X3	TAOK1	0.205718	0.0822422	0.148888	-0.345528	-0.209379	0.586287	1.41945	1.4936	-1.75028	-1.44103	-0.189967	1.8332
Q7L014	DDX46	0.780267	0.324167	2.08154	0.612414	-1.41475	-0.92416	-1.26793	-0.168234	0.0437758	-0.236707	0.169623	2.1928
P35268	RPL22	1.30215	1.05163	0.933296	0.80083	-0.717776	-0.0933698	-1.6204	-1.55866	0.206495	-0.0568673	-0.247325	2.94203
Q8WVM0	TFB1M	1.11325	0.941058	0.979334	1.0051	-0.370539	-1.41388	-1.84776	-0.511682	0.233209	0.0600607	-0.18815	3.15597
O75410	TACC1	-1.15605	-0.914535	-1.17189	-1.41268	-0.0962546	0.812437	0.972701	0.0609737	0.89871	1.09856	0.908026	3.99424
O94804	STK10	0.012527	1.06887	0.559123	0.686287	0.675861	-0.602646	1.44365	-0.191837	-1.11998	-0.685701	-1.84616	1.69821
O60244	MED14	1.19106	-0.193612	-1.43287	0.416369	-0.277075	-0.151342	-0.746486	-1.43614	1.7995	0.329222	0.501378	0.890377
P51116	FXR2	1.17102	0.64572	0.835779	0.932329	-1.10726	-0.836327	-1.47225	-1.38296	0.561422	0.561169	0.0913588	5.07398
Q9BZ67	FRMD8	-1.39043	0.0231653	1.04529	-1.00088	0.785105	1.09212	1.03534	0.925169	-1.12806	-0.675281	-0.711528	1.69358
Q14684	RRP1B	-0.740024	-0.498832	-0.60564	-0.946744	-0.484539	-0.403998	-0.734894	-0.14079	1.71527	1.4794	1.36079	5.79069
Q96EY8	MMAB	-0.318757	-0.611331	-0.701236	-0.564211	1.4391	0.475344	1.10947	1.71633	-0.845603	-1.05252	-0.646586	3.96746
P49247	RPIA	-1.07917	-0.986507	-0.952522	-1.45687	1.15878	1.22441	1.07564	0.908343	0.0895168	0.0190727	-0.000685264	6.61851
P07199	CENPB	1.2481	1.04613	0.950718	0.412473	-0.181839	1.18813	-0.75383	-1.39073	-0.479915	-0.9268	-1.11243	1.50017
P57772	EEFSEC	-1.08469	-1.62464	-1.18254	-0.561542	1.05931	1.36691	0.143792	0.0440018	0.42469	0.335838	1.07886	2.62578
P52209	PGD	-1.67681	-0.768833	0.460672	-1.39376	0.188571	1.46271	0.740806	-0.301003	1.24083	0.232163	-0.185352	1.03849
Q99439	CNN2	-0.70944	-0.876168	-0.82614	-0.497635	1.04448	0.971114	1.45058	1.49736	-0.767477	-0.613054	-0.673617	5.98915
Q16222;Q3KQV9	UAP1	-0.219937	-0.110037	-0.13141	-0.203415	-0.940686	-0.971146	-0.89683	-0.913197	1.44782	1.47523	1.4636	11.6539
Q96ED9	HOOK2	-0.95852	-0.412715	0.533923	-0.440094	-0.471768	0.333866	2.08016	1.47646	-0.60341	-0.918052	-0.619845	1.15555
Q9UKY3	CES1P1	1.33566	1.20162	1.16463	1.20864	-0.556721	-0.149563	-0.715149	-0.742585	-1.08524	-0.862794	-0.7985	6.17217
P05187;P10696	ALPG	-0.28626	-0.286151	-0.131226	-0.279473	1.16491	1.09783	1.15799	1.15442	-0.830375	-1.41281	-1.34886	6.59554
Q9ULP9	TBC1D24	1.09219	0.719005	0.871537	1.67902	-0.749234	0.0518474	-0.599964	-1.11126	-0.35611	-0.0400573	-1.55697	2.39312
Q8TDZ2	MICAL1	1.17933	1.22051	1.14811	1.25959	-1.42853	-0.523317	-0.743887	-0.191037	-0.842475	-0.637344	-0.440948	4.1662
Q15417	CNN3	-0.471277	0.130151	-0.704845	-0.408299	1.4083	0.336829	1.02319	1.63043	-0.461994	-1.25947	-1.22302	3.03377
O75746;Q9UJS0	SLC25A13	-0.147033	-0.139119	-0.108951	-0.3147	1.02348	1.09824	1.32143	1.01495	-1.18627	-1.53497	-1.02705	6.6132
P09543	CNP	-0.215603	-1.69668	-1.51676	-1.13268	0.328347	0.523052	0.6438	0.942966	0.82601	1.02436	0.273181	2.97085
Q9H6U8	ALG9	0.398456	-0.22781	0.669157	0.830904	0.732321	1.09733	0.0285457	0.690153	-0.846713	-1.56307	-1.80928	3.03265
Q14653	IRF3	-0.032739	-1.37506	-1.34333	-0.235235	0.0214252	-0.397335	0.28737	-0.630775	1.98732	1.16221	0.556147	2.05501
Q9Y696	CLIC4	0.96861	1.07083	0.934086	1.13071	-1.50299	-0.823545	-1.27058	-1.0498	0.185149	0.257065	0.10046	6.13724
Q68D10	SPTY2D1	0.354865	-2.10869	0.107309	-1.86498	0.549945	0.735409	0.480913	0.637025	0.547699	0.265656	0.29485	1.18202
P31431	SDC4	-0.49552	-0.95911	-0.983826	-0.955146	1.12844	1.32135	1.37632	1.11368	-0.556462	-0.517753	-0.47197	6.60217
Q9P0U4	CXXC1	-1.20432	-0.933149	-1.21062	-1.44365	0.663309	0.419933	0.480522	0.135394	0.943891	0.895139	1.25354	5.82356
P46100	ATRX	0.239017	-1.2779	-0.419371	0.580238	-0.456626	-0.693775	-0.768747	-1.13001	1.49229	1.37283	1.06206	2.52164
Q9UM54	MYO6	0.410473	0.554108	0.452527	0.376174	0.81127	0.589901	0.638082	0.775163	-1.46541	-1.37163	-1.77066	7.42988
O94903	PLPBP	-0.370892	-0.460052	-2.43425	-0.360164	0.0689398	0.00768721	0.197335	0.0939614	1.05698	1.05156	1.1489	2.0104
Q12913	PTPRJ	-0.121004	-0.164377	0.0635424	0.218806	0.928909	0.813646	0.867428	0.981928	-0.2458	-2.38443	-0.958652	2.42136
Q8TCJ2	STT3B	0.110352	0.529616	0.201743	0.45364	0.952425	0.932172	0.577662	0.719705	-1.3544	-1.31405	-1.80886	5.74049
Q9BWH2	FUNDC2	0.844998	0.557999	0.813493	0.785969	-1.57963	-1.24522	0.0883599	-1.70955	0.383479	0.459493	0.600609	2.70299
P49790	NUP153	0.626487	0.649349	0.828808	0.920197	-1.35205	-1.19635	-1.29491	-1.17622	0.630082	0.729784	0.634825	8.23404
Q9P0S9	TMEM14C	1.04268	-0.0347863	0.0906604	1.02483	0.925511	-0.980712	0.0699368	1.32421	-1.53483	-0.786253	-1.14124	1.41489
O95466	FMNL1	0.214797	0.0411811	-0.775314	0.992831	1.6674	-1.39177	0.968732	0.469779	-1.50066	-0.365771	-0.321202	0.473518
A3KMH1	VWA8	-0.572969	-0.200399	-1.54958	-0.477269	1.53103	1.19659	1.21924	0.722998	-0.754775	-0.672005	-0.442865	3.38766
Q69YH5	CDCA2	-0.448731	-1.11138	-1.65075	-1.09666	0.183493	1.35031	-0.360621	0.570491	0.977798	0.559115	1.02694	2.47186
O95456	PSMG1	-0.779845	-1.11182	-0.521566	-0.320441	-0.313229	-0.475749	-0.720801	-0.118134	2.0733	1.08786	1.20042	3.79061
Q9NQR4	NIT2	-0.29813	-0.311447	-0.240225	-0.153972	1.009	1.34696	1.47741	0.709457	-1.02149	-1.28796	-1.22961	5.53291
Q15645	TRIP13	0.0476478	-0.401718	0.128952	-0.946501	1.14925	1.36886	0.671562	1.25377	-1.03276	-0.861565	-1.37749	3.75341
O43175	PHGDH	-1.24213	-0.36761	-1.23126	-1.34442	0.0682184	0.0771336	0.193124	-0.00463025	1.24348	1.34449	1.2636	4.75415
Q96G23	CERS2	1.18164	1.29565	1.39256	1.07292	-0.512612	-0.92465	-0.565554	-0.368417	-1.03877	-0.827835	-0.704943	6.19733
P06756	ITGAV	0.447946	0.339386	0.464587	0.330707	0.866853	0.64469	0.716621	0.770824	-1.29393	-1.59146	-1.69622	7.56741
Q99959	PKP2	-1.07841	-0.479986	-0.892083	-1.19287	1.23195	1.14081	1.26126	1.2085	-0.243007	-0.503875	-0.45229	5.87575
Q92828	CORO2A	-0.261376	-0.39132	-1.40501	-0.440237	1.26959	1.27842	1.16091	1.09653	-0.70427	-0.930498	-0.672729	4.19826
Q12769	NUP160	0.0991034	0.0592414	0.365796	-0.809595	-0.517108	-1.06481	-1.03666	-1.1297	1.37144	1.22974	1.43255	3.92592
Q8N5M4	TTC9C	0.840771	0.61233	0.706914	0.655617	0.208032	-2.75986	-0.172654	-0.414258	0.293011	0.157849	-0.127755	1.03214
Q9UJ70	NAGK	0.02032	-0.114341	-0.00968367	-0.0708754	0.827941	1.35768	1.0937	0.919282	-1.42894	-1.26415	-1.33094	6.90613
Q9NNW7	TXNRD2	-1.0706	-1.16593	-0.895254	-1.1137	0.842935	0.935871	1.3208	1.36029	-0.385707	-0.146573	0.317863	5.18357
Q16698	DECR1	1.0313	0.49464	0.313115	0.336505	0.534215	0.637858	0.784326	0.402595	-1.26369	-1.81544	-1.45541	4.97201
P13726	F3	-0.632866	-0.729236	-1.01133	-0.520053	1.28648	1.19143	1.25255	1.27299	-0.793797	-0.742523	-0.573642	7.13725
Q96NT0	CCDC115	0.496416	0.580034	0.570944	0.679191	0.599767	0.483164	0.254788	0.638978	-1.96028	-1.87006	-0.472949	3.29891
Q92506	HSD17B8	0.275193	-0.812839	-0.56628	0.278625	1.05901	1.0244	0.950384	1.25161	-0.927185	-0.986204	-1.54672	3.61546
P61421	ATP6V0D1	0.594652	0.660697	0.738235	0.55525	0.899605	0.384653	0.11655	0.580173	-1.21025	-1.85303	-1.46654	5.02267
Q13370	PDE3B	1.33344	0.870524	0.799158	0.993471	-0.0796183	-0.188334	-0.260173	-0.952258	-1.28847	-1.71122	0.483486	1.9006
Q9Y224	RTRAF	-0.722211	-0.236303	-0.57329	-0.232923	1.87197	0.387122	0.858422	1.39483	-1.26018	-0.809968	-0.677467	3.16769
Q9Y5S1	TRPV2	1.21654	1.22023	1.37591	0.995817	-0.444392	-0.239575	-0.580269	-1.08501	-0.668334	-0.491056	-1.29986	4.33656
O75340	PDCD6	-0.394009	-0.320326	-0.626155	-0.380625	1.20084	1.43418	1.21261	0.957355	-0.841793	-0.900472	-1.3416	5.99361
P53350	PLK1	0.787527	1.06518	0.460979	1.419	-1.09735	-1.03263	-0.791696	-1.56094	0.82382	-0.081159	0.00727165	3.53644
O00487	PSMD14	-0.757617	-1.06286	-0.456889	-0.067924	-1.42466	1.92991	-0.157603	-0.423937	0.875428	0.487961	1.05819	0.703817
Q8N7H5	PAF1	1.24236	1.25941	1.28016	1.23681	-0.743293	-0.478568	-0.891402	-0.631915	-0.770762	-0.791389	-0.711416	8.07064
Q86VM9	ZC3H18	-0.578456	-0.350689	-2.2939	-1.18071	0.403493	0.774528	0.775317	0.706563	0.518523	0.655956	0.569371	2.50151
Q12789	GTF3C1	0.611059	0.128418	-0.991355	0.627231	-0.332874	1.74956	-1.13011	-1.80774	0.575574	0.177397	0.392837	0.192966
P36551	CPOX	-0.923783	-1.53417	-1.07502	-0.870786	0.99711	0.978139	1.26808	1.14266	-0.0878719	0.0754293	0.0302215	5.86189
P30876	POLR2B	1.4225	-1.34559	-0.406896	0.245046	-0.308854	-1.05998	-0.98822	1.40492	-0.0366718	-0.235496	1.30924	0.105079
Q9Y365	STARD10	-0.109806	-0.770822	-1.03225	-0.475856	0.743653	0.472282	1.6308	1.70734	-0.390299	-0.779097	-0.99594	2.95428
Q96DG6	CMBL	-1.29329	-1.63076	-0.891613	-0.85884	0.506848	0.300062	1.16974	1.32024	0.62024	0.431991	0.325388	3.70179
P36776	LONP1	-0.833615	-1.00847	-1.05526	-1.03302	-0.1502	-0.203275	-0.0207154	0.0493761	1.41938	1.36729	1.4685	8.47259
Q13330	MTA1	-0.461698	-0.907716	-1.12529	-1.51142	0.169852	0.169724	-0.196562	-0.123815	1.29566	1.3598	1.33146	4.64682
Q9BWM7	SFXN3	0.18364	0.156815	0.0104252	0.106762	0.963645	1.0316	0.937899	0.908881	-1.22088	-1.51064	-1.56815	8.08928
Q9H9F9	ACTR5	0.704979	0.898468	1.4988	0.457427	-0.388	0.670863	-0.00168127	0.246903	-1.39266	-1.2873	-1.4078	3.69413
O95140	MFN2	0.881496	-0.836506	0.268506	-0.00575631	-1.1088	-2.07607	1.25416	0.109962	1.0733	0.0224936	0.417221	0.306099
P50440	GATM	-0.799997	-0.471302	-0.479112	-0.973941	1.29551	1.26047	1.2069	1.231	-0.779108	-0.706326	-0.784085	6.8588
O96019;O94805	ACTL6A	-1.23695	-1.10454	-0.84308	-1.01215	0.179278	-0.0365332	0.0652381	-0.0594127	1.40101	1.26467	1.38248	7.55966
Q70E73	RAPH1	-0.330321	0.222335	-0.758429	-0.722731	-0.433454	0.347664	-1.72079	-0.38361	1.30276	1.76884	0.707739	1.86985
Q96Q42	ALS2	1.34858	0.567511	0.743119	0.976441	0.180774	0.360856	0.0781532	-0.408466	-0.910058	-2.13059	-0.806314	3.02654
P10253	GAA	-0.563157	-2.27992	-0.332272	-0.2045	-0.0292279	-0.0649057	0.0517799	-0.167292	1.20876	1.16046	1.22028	2.18775
Q63ZY3	KANK2	0.726287	0.813681	0.872443	1.00013	-0.941345	-0.373463	-2.28198	-0.687451	0.0472534	0.437907	0.386534	2.59383
Q96KR1	ZFR	-0.806624	-0.211193	-1.4586	-0.728863	-0.392989	0.391407	-0.948443	0.126138	1.42687	1.27939	1.32291	2.93091
Q9BQA1	WDR77	0.765876	0.403993	0.3364	0.666896	0.656611	-0.44553	0.710312	1.18642	-1.59306	-1.355	-1.33291	3.18385
O00170	AIP	1.1749	1.13974	1.1846	1.38609	-0.506221	-0.144643	-0.539813	-0.953034	-0.979547	-0.820777	-0.941296	5.68535
P48681	NES	1.24492	1.23536	1.23004	1.20005	-0.994986	-0.587325	-0.738087	-0.592042	-0.143107	-0.929082	-0.92575	5.13305
Q8NFJ5	GPRC5A	-0.0311564	-0.69137	-1.84879	-0.42866	1.49721	0.920574	0.0109619	1.41781	0.338006	-0.547557	-0.637022	1.67532
P41743	PRKCI	-2.23255	-0.31666	-0.119897	-1.05054	0.606093	1.36784	1.01214	0.515168	0.482574	-0.159421	-0.104747	1.84346
O95905	ECD	0.802907	0.358579	1.53164	0.527818	-1.04552	-1.48133	-1.13329	-0.903944	0.988252	-0.117259	0.472149	3.18645
Q05048	CSTF1	-0.276552	-0.945127	-0.733974	0.0227886	0.630403	-0.404418	2.68473	-0.0334651	-0.708286	0.191472	-0.427574	0.695941
O75083	WDR1	-0.868079	-0.586651	0.232207	-0.0816873	1.34913	0.91537	1.24169	1.04031	-1.04506	-0.934952	-1.26227	4.17729
Q9NVX2	NLE1	0.541439	1.97252	0.92477	-0.0197798	-0.509968	-1.01211	0.614599	-1.02417	-1.16282	-0.812046	0.48757	1.06801
O60635	TSPAN1	-0.933393	-1.14559	-1.02055	-1.60191	1.12826	0.839757	1.00477	1.02253	0.205159	0.187625	0.313334	5.99426
P16298;P48454;Q08209	PPP3CA	0.366989	0.309246	0.400576	0.410605	0.926005	0.654913	0.762872	0.738494	-1.41738	-1.41906	-1.73326	7.81776
Q15058	KIF14	0.352442	1.13406	-1.88882	1.26953	-0.513633	1.04233	-0.0952809	-1.26233	0.290127	-0.563857	0.235446	0.0637418
Q9HCU5	PREB	0.928593	-0.439088	-0.0944566	0.448848	0.774814	0.795571	0.800435	0.838761	-0.712999	-1.48412	-1.85636	3.00839
P50990	CCT8	0.483298	0.905616	0.706486	0.553624	-1.14261	-1.64377	-0.89496	-1.24482	0.921557	0.762931	0.592655	5.3855
P13073	COX4I1	-1.01899	0.56913	-0.652323	-0.393041	0.78972	0.688407	1.24385	1.55075	-0.582798	-0.736696	-1.45802	2.54894
Q8N3R9	PALS1	-0.114083	-0.00281111	0.0981216	0.26256	1.26393	1.03866	0.830831	0.796287	-1.44117	-1.14484	-1.58748	5.98766
Q9BXS5	AP1M1	-0.265474	-1.07511	-1.25717	-1.12139	1.63134	0.0994354	-0.439628	-0.235523	1.54654	0.54944	0.567536	1.63635
O75312	ZPR1	1.15241	1.24215	1.02131	1.12273	-0.911919	-1.43936	-0.90314	-1.01862	0.0501244	-0.248554	-0.0671433	6.32654
Q8IUF8	RIOX2	0.365216	0.977309	0.12918	1.38347	0.0230048	-2.25249	0.31175	0.200004	0.381978	-1.24404	-0.275391	0.671735
Q92973	TNPO1	0.425194	0.817828	0.772038	0.599773	-0.909989	-1.55667	-0.89944	-1.53446	0.826517	0.855987	0.603225	5.05357
O00391	QSOX1	-0.517034	0.0869152	-0.014802	-0.176429	1.1521	1.21784	0.93926	1.07421	-1.17708	-1.04694	-1.53804	5.6708
Q8WUA4	GTF3C2	-0.0397844	0.0123208	0.102253	0.0115652	0.985995	-0.0792883	0.718039	1.8687	-1.88453	-0.9288	-0.766471	2.29041
Q15653	NFKBIB	0.944049	1.33899	0.966191	1.09052	0.213963	-0.18843	-0.882024	-0.879788	-1.25345	0.0589643	-1.40898	2.5693
Q9H7F0	ATP13A3	0.399897	-0.658207	-1.08267	-0.201315	1.65545	0.849651	1.26078	-0.305348	0.334943	-1.57285	-0.680337	1.14102
A5YKK6	CNOT1	-0.531935	-0.519339	0.0184365	-0.123083	1.25818	0.482414	1.13891	1.57994	-0.927832	-0.923299	-1.45239	3.90441
Q9BSH5	HDHD3	-0.435065	-2.54017	-0.145118	-0.311372	1.08479	1.08464	0.66622	0.659727	-0.0575167	-0.0511078	0.0449663	1.59174
O75030	MITF	1.72762	1.14953	-1.53942	0.945803	0.250355	-0.732678	0.369814	0.0380736	-0.57932	-0.696274	-0.933509	0.602748
P18077	RPL35A	-0.502	0.845973	1.01717	-0.295786	-1.35328	0.1532	-1.02521	-1.54925	1.18285	0.621491	0.90484	1.72349
Q9BUP3	HTATIP2	-0.166883	0.167738	0.186872	-0.312591	0.926452	0.545198	1.41748	1.16825	-1.57992	-1.27178	-1.08082	4.55723
P01130	LDLR	-0.451048	-0.273863	-0.179647	-0.507464	1.28	1.21941	1.05906	1.196	-1.22215	-1.14032	-0.979995	7.59477
Q99447	PCYT2	1.72077	0.807169	0.969376	-0.151439	-1.37717	0.933705	-0.626948	-0.0458303	-0.157885	-0.823469	-1.24828	1.1251
P13196	ALAS1	1.2032	0.951835	0.41165	0.412163	-0.710742	-1.03761	-2.13564	-0.43171	0.48907	-0.0116295	0.859405	2.38779
Q9UBK9	UXT	-0.202621	0.828172	1.46567	0.0101432	-2.05421	-0.335849	-0.353083	-1.05408	0.76295	-0.0527932	0.985701	1.45296
Q9HCE1	MOV10	-0.744333	0.0314012	-0.0835291	-0.711662	1.23126	1.74678	1.28651	-0.0514	-0.506636	-1.2285	-0.969889	2.37064
P30520	ADSS2	-1.18171	-0.789835	-0.724903	-0.931879	0.578109	1.6014	1.53696	0.969425	-0.266166	-0.419319	-0.37208	4.2893
Q8N2M8	CLASRP	-0.016804	-2.77692	0.36146	-0.721388	0.316143	0.833175	0.294583	0.310224	0.485418	0.515418	0.39869	0.861105
P62266	RPS23	0.1314	-0.631876	-0.267741	0.0811997	-0.249993	-1.59719	-1.29506	-0.0516802	1.23568	1.01748	1.62778	2.54468
Q9H993	ARMT1	0.484895	-0.334659	-1.74829	0.851862	-0.281154	-1.77532	0.163887	0.0168828	0.939584	0.444364	1.23794	0.698346
Q96C86	DCPS	0.838637	1.11517	0.711399	0.970239	0.142325	0.556583	0.189817	-0.378723	-1.79661	-1.40875	-0.940091	4.17797
Q86SQ0	PHLDB2	-1.23361	-0.64566	-1.22706	-1.3363	0.371948	0.0327447	0.131724	0.239496	1.06406	1.43683	1.16582	5.45135
P98175	RBM10	-0.0311087	0.0291246	0.440259	0.211372	-0.706621	-2.04234	-0.546196	-0.835501	0.99051	1.31732	1.17318	3.19469
Q13310	PABPC4	0.388785	0.448363	0.173386	0.555084	-0.729054	-2.1177	-1.03258	-0.607419	1.06806	0.943883	0.909193	3.28394
P50995	ANXA11	-0.750352	-0.797492	-0.799941	-0.620338	1.09559	1.24035	1.3471	1.32877	-0.515348	-0.655343	-0.872991	7.60125
Q99848	EBNA1BP2	-0.397312	0.597541	-0.350253	0.186272	0.751588	1.44346	1.27862	-1.3148	-1.74807	0.0593243	-0.506365	0.56385
Q9Y3E7	CHMP3	0.0540763	0.355001	0.583962	0.306178	0.412825	0.499308	1.03751	-2.78257	-0.117034	0.0731255	-0.422379	0.120084
Q9UI10	EIF2B4	0.553258	0.895877	0.590015	0.930498	-1.23072	-1.09249	-1.3152	-0.775185	1.61697	-0.153422	-0.0196028	2.6065
Q96CS3	FAF2	0.645493	0.831976	1.08673	1.00259	-0.0920121	0.304019	-0.991278	-0.0546251	-2.01666	0.446578	-1.16281	1.52526
Q9UHR6	ZNHIT2	0.272937	0.855934	0.678279	1.22617	0.0895086	-1.67563	0.531775	-1.72764	-0.932426	0.490038	0.191054	0.963195
Q9BQ61	TRIR	-1.53211	-0.367725	0.458096	-0.109413	-0.734205	-0.409461	0.592534	-1.25322	0.376399	1.69934	1.27977	1.2637
O00161	SNAP23	-0.0392075	-0.618966	-0.315625	-0.863514	1.21097	1.05714	1.26799	1.25589	-0.902024	-0.825469	-1.22718	5.18597
Q86VP1	TAX1BP1	0.0490443	-0.267636	-0.26637	-0.0832319	1.1552	1.05418	1.07125	1.13409	-1.43851	-1.2019	-1.2061	7.75786
O00743	PPP6C	-1.20966	-1.4958	0.915882	-0.0314851	-1.3639	-0.284192	0.783986	-0.223875	0.882674	0.909411	1.11696	0.871783
P67775;P62714	PPP2CB	-0.76602	0.135261	1.04052	0.181331	-0.123694	-1.63624	-0.106586	-1.50412	0.717453	1.61078	0.451319	1.38829
O75815	BCAR3	0.264365	0.902827	0.259999	0.116708	-0.744639	-1.09315	-1.02651	-1.73707	0.960148	1.26309	0.834223	4.00881
P36873;P62136;P62140	PPP1CA	0.116225	1.13182	1.14189	0.804314	-0.226226	0.572325	0.893219	-0.490284	-1.33777	-1.02552	-1.57999	2.68993
P51617	IRAK1	0.546678	0.49427	0.808259	0.55013	-1.48442	-1.66565	-0.620931	-1.06343	0.763054	0.721011	0.951032	4.52004
Q02543	RPL18A	0.226337	-0.723134	-0.52089	-0.10381	-1.20894	0.216022	0.256964	-1.40512	0.689349	2.23772	0.335501	1.20711
Q8IZ21	PHACTR4	-0.0833158	0.113185	0.0400387	-0.0247852	-1.6468	-0.613591	1.77062	-1.37037	0.0628032	1.2869	0.465311	0.379762
P26440	IVD	-0.249505	-0.832109	-0.462681	-0.705274	1.16328	1.47594	1.21868	1.06311	-0.962261	-0.843225	-0.865955	6.08051
Q5VSL9	STRIP1	-0.135678	-1.71505	-1.92053	0.296351	0.836721	0.923216	1.04104	0.206964	-0.409651	0.310144	0.566476	1.33144
Q9H1A4	ANAPC1	1.72351	-0.591125	-0.479455	1.87978	0.155682	-0.943971	-0.967579	-0.577254	0.612733	-0.521273	-0.291048	0.614108
Q13595	TRA2A	1.88161	0.80229	0.814363	0.203027	0.0503759	-0.898764	-1.08078	-1.70884	0.165588	0.167806	-0.396677	1.94447
Q16851	UGP2	-0.422372	-0.455652	-1.04055	-0.669515	1.14016	1.35068	1.45179	0.958438	-0.45891	-0.888234	-0.965839	5.07996
O60216	RAD21	0.00333525	0.344793	-0.560965	-0.931364	1.13006	2.31295	0.0733069	-0.0213636	-0.967297	-0.986462	-0.396994	1.28337
Q53GS9	USP39	-0.10508	0.34187	0.315364	-0.801805	-1.25128	-1.45193	0.63735	-0.577411	0.0556115	2.0052	0.832108	1.05504
Q9H4I3	TRABD	-0.710351	-0.718617	-2.00392	-0.994837	1.18992	1.16768	0.602215	0.417704	0.785948	0.0851387	0.179112	2.90406
P10155	RO60	0.413945	0.207828	-0.129897	1.3381	-0.557304	-1.12362	-1.24493	-1.57422	0.897788	0.899668	0.872648	3.05421
P43034	PAFAH1B1	0.0212803	1.23294	1.23869	0.456698	-1.86929	-1.57836	-0.356861	-0.205683	0.279085	0.705475	0.0760198	1.85903
Q32P44	EML3	-0.199	0.51664	-0.448806	-0.524497	-0.9758	-0.832917	0.262937	0.46357	-1.43745	1.88716	1.28817	0.263421
Q96RL1	UIMC1	0.0502389	-1.31636	0.865057	-0.921907	-1.58335	-0.407075	0.508587	-0.416244	1.27649	0.827902	1.11666	1.13487
O95861	BPNT1	-1.84711	-1.10398	-0.390568	-0.854113	0.39544	-0.128343	1.47077	1.23835	0.124883	0.50796	0.586711	2.15722
O75821	EIF3G	1.24131	1.04269	0.775589	0.850088	-0.257737	-2.04923	0.648055	-0.775022	-0.644955	-0.403454	-0.427327	1.60411
Q7KZ85	SUPT6H	0.852845	1.55739	1.44747	1.06744	-0.73976	-0.564773	-0.635421	-0.474355	-0.819598	-0.934258	-0.756982	5.69429
P32455;P32456	GBP2	-0.991493	-0.836	-0.599151	-0.344587	1.19022	1.30564	1.2321	1.22611	-0.603014	-0.997303	-0.582526	5.79378
P32320	CDA	-0.579873	-0.663793	-0.326907	-0.410574	1.2967	1.1479	1.16584	1.27684	-1.26308	-0.738168	-0.904885	6.53665
Q05209	PTPN12	-0.903781	0.165175	-0.550065	-0.877669	-1.82074	1.76795	0.825791	0.09449	0.45346	0.863415	-0.0180296	0.371156
P08473	MME	-0.916182	-0.696565	-0.621821	-0.839348	1.4232	1.05554	1.31233	1.21469	-0.609501	-0.637346	-0.68499	7.55265
Q9UL18	AGO1	-0.459531	0.0312252	-0.710658	-2.11589	0.80684	2.00804	0.194665	0.234218	-0.0227579	-0.103032	0.136879	1.30388
Q9UKV8	AGO2	0.0729876	0.387487	-0.856551	0.840817	1.85347	0.342948	1.1277	-0.923273	-0.812908	-1.01116	-1.02152	0.94317
P08237	PFKM	-0.666539	-0.561752	-0.537471	-0.497951	-0.256894	-0.950117	-0.0220182	-0.981138	1.50099	1.70948	1.26341	4.33245
P28062	PSMB8	0.2737	0.225846	0.166098	0.291534	0.947798	0.805692	0.831243	0.921565	-1.48923	-1.35885	-1.61541	8.99052
P40925	MDH1	-1.93871	0.766407	1.25165	0.283727	1.34866	0.101055	-1.21052	-0.657415	0.417201	-0.0384732	-0.323584	0.0135496
Q9UHW5	GPN3	-0.661409	-2.29872	-0.895404	-0.50139	0.798457	0.312493	0.731886	0.826888	0.55786	0.163547	0.96579	2.39194
O43765	SGTA	0.235053	1.05949	0.668417	0.728718	-0.985577	-0.9146	-0.98413	-1.85766	1.02969	0.644649	0.375957	3.73331
Q6PI48	DARS2	0.549174	-0.518793	-0.749086	-0.107824	0.229948	-1.00226	-1.11503	-0.965293	1.55148	1.75428	0.373408	1.93506
P62191	PSMC1	-0.0174006	1.42303	1.25987	-0.66211	-1.04408	-1.50083	0.415613	-1.04885	1.148	0.100951	-0.0741898	0.88409
O43390	HNRNPR	0.306592	1.12673	1.15349	1.51235	-1.25912	0.212325	-0.270352	0.276149	-1.28011	-0.790245	-0.987809	2.47132
Q9P2R3	ANKFY1	-1.1375	-1.00678	-0.580134	-1.78267	0.373957	0.302389	0.669637	-0.0238225	1.28889	0.808316	1.08772	3.82928
P34059	GALNS	1.57738	1.00058	0.94547	1.02559	0.0216127	-1.19979	-1.29736	-0.990517	-0.454733	-0.145927	-0.482312	3.37592
Q8IZP2;P50502;Q8NFI4	ST13	0.894907	0.813702	1.20271	0.975507	-1.15293	-1.63341	-0.97346	-0.968107	0.206638	0.397262	0.23718	5.59585
Q96SI9	STRBP	0.583411	-0.686652	-0.208003	-0.566783	-1.23381	-0.550788	-0.742556	-0.763208	1.60562	1.24831	1.31447	3.53248
O14672	ADAM10	-0.624472	-0.616611	-0.657601	-0.604965	1.30222	1.27035	1.22317	1.22573	-0.766033	-0.908335	-0.84345	11.1816
Q16822	PCK2	-1.23104	-1.12063	-1.31492	-1.29807	0.469688	0.587965	0.637556	0.477265	0.846606	0.923877	1.0217	8.90585
O60637	TSPAN3	-0.284405	-0.466259	-0.534347	-0.48286	1.41554	-0.305316	1.52264	1.63068	-0.897943	-0.685236	-0.912497	2.3414
Q96CP2	FLYWCH2	0.835496	0.698846	0.755184	0.799492	-0.551389	-1.70923	-1.16834	-1.40843	0.557768	0.666085	0.524514	4.51024
O00425	IGF2BP3	-0.586152	0.211943	-0.401859	-0.589205	-1.13767	2.32095	-0.0248128	-0.720145	1.24322	-0.54988	0.233612	0.144931
P51531	SMARCA2	-0.106236	-0.430222	-0.140515	-0.511243	0.617601	1.44483	1.21257	1.26985	-1.03165	-0.843397	-1.48159	4.55273
P51532	SMARCA4	-1.31317	-1.44067	-1.16001	-1.05084	0.89619	0.916439	0.809057	0.828854	0.514842	0.47506	0.524248	8.04947
P46926;Q8TDQ7	GNPDA1	0.207637	0.505855	0.520691	0.332242	-0.838457	-1.58728	-1.11948	-1.17528	0.868102	0.923785	1.36218	5.20493
Q4G0J3	LARP7	0.428712	0.616746	0.51255	0.264214	0.593572	0.755263	0.11299	1.02885	-2.06696	-1.51972	-0.726226	3.39251
Q9BXJ9	NAA15	0.550647	-0.0816916	0.479741	1.00394	-0.0937559	-2.65772	-0.203501	-0.163553	-0.352897	0.889231	0.629563	0.841005
P30419	NMT1	-0.703605	-1.20877	-1.27583	-0.158339	1.23722	0.47465	1.91201	0.775036	-0.409467	-0.275673	-0.367239	2.80165
O76094	SRP72	0.952198	0.581754	1.00913	1.25377	0.364302	-1.44129	0.643282	-0.173647	-1.09221	-0.805358	-1.29193	2.14275
Q92783	STAM	2.03053	-0.779645	-0.836895	-0.997834	0.691245	0.518632	-1.53918	-0.0814657	0.59929	0.116399	0.278924	0.0812879
Q15796	SMAD2	0.429869	1.02703	1.13954	0.528834	-0.919648	-0.754775	-1.35616	-1.73176	0.694203	0.504458	0.438409	4.00896
P48637	GSS	-0.795192	-0.952222	-1.12313	-1.63002	1.15304	0.582	1.40553	0.0338993	0.45559	0.829724	0.0407924	2.9495
Q15435	PPP1R7	-0.432282	0.392465	-0.725612	-0.320891	1.2362	-0.403012	1.52503	0.954807	-0.330812	0.0996701	-1.99556	1.10021
O75223	GGCT	-0.732124	-1.01421	-1.04191	-1.1772	0.586808	0.309293	1.55159	1.66394	-0.277127	-0.296816	0.427752	2.94515
Q12846	STX4	-2.0985	0.0233999	0.725769	-1.64001	0.0771182	-0.118849	0.0868321	0.640614	0.970981	0.431166	0.90148	0.922636
P61966	AP1S1	-0.929468	-1.13758	-1.5336	-1.22911	0.583622	1.26145	1.04841	0.437775	0.499174	0.56376	0.435559	4.76021
Q9BY44	EIF2A	-0.191258	-0.0635213	-0.473842	-0.16203	1.01201	1.57466	1.04433	0.857211	-1.02373	-1.38476	-1.18906	5.38118
Q9NZI8	IGF2BP1	0.969559	1.01705	1.00485	0.94368	0.0669272	0.121227	0.101566	0.0101681	-1.14956	-1.62689	-1.45858	7.57535
Q9Y6M1	IGF2BP2	-0.234473	0.631853	0.506262	0.312278	-1.25787	0.659994	-1.15418	-1.90283	1.20886	0.574506	0.655607	1.46291
Q86X76	NIT1	0.481664	0.340102	1.01491	0.746883	-0.0944309	0.715659	0.577717	0.494276	-1.11555	-0.978891	-2.18234	3.27538
Q9BR76	CORO1B	0.298419	1.12613	0.808864	1.04655	0.750947	0.180655	-0.421649	0.376337	-1.256	-1.16795	-1.7423	3.50696
Q9ULV4	CORO1C	0.753247	0.812488	1.18521	1.42202	-1.05439	-1.14841	-0.902308	-1.38751	0.403265	0.027409	-0.111026	4.98678
P60520	GABARAPL2	-0.929268	-1.09577	-1.15523	-1.3207	1.35442	1.40973	0.42709	0.740034	-0.171087	0.343404	0.397384	4.06474
Q7L2E3	DHX30	0.571818	0.547335	0.480008	0.474431	-1.29211	-0.414274	-0.777347	-2.06758	0.522047	0.89786	1.05781	3.0781
O94832	MYO1D	-0.761374	-0.743573	-0.587058	-0.989927	1.25308	1.13424	1.25582	1.34292	-0.446313	-0.580965	-0.876852	6.7816
O15355	PPM1G	0.978326	-1.18393	-2.24843	0.280463	0.480421	-0.158712	0.395961	0.953095	0.458831	0.719998	-0.676023	0.379676
P49593	PPM1F	0.160558	0.446685	0.310926	0.192089	-0.999339	-1.44145	-0.618041	-1.49044	1.25742	1.07457	1.10701	4.95945
P49750	YLPM1	-0.818868	-0.477766	-0.473574	-1.64593	1.04519	-0.151867	1.80032	1.12594	0.350035	-0.114923	-0.638555	1.88384
Q13085;O00763	ACACA	-1.01219	-0.950976	-1.4084	-1.07019	0.0581377	0.508178	0.127788	0.0244397	1.39876	1.21504	1.10942	5.99121
P15121	AKR1B1	-0.0405664	0.00297082	-0.104025	0.0280792	1.07725	1.04067	1.02542	1.01413	-1.50322	-0.97362	-1.56708	6.59467
Q8TB37	NUBPL	-0.802962	-0.823074	-1.06781	-1.43605	1.29569	1.4575	1.01801	0.760964	-0.170063	-0.0944346	-0.137772	5.04828
P42285	MTREX	1.50711	0.951629	0.110743	0.874547	-0.718406	-1.1162	-1.23438	-1.43463	0.661525	-0.105294	0.50336	3.19464
P28066	PSMA5	-1.0947	-0.251335	-0.169622	-0.484477	0.512847	1.05407	1.0496	1.70766	0.112298	-0.991629	-1.44472	2.39106
Q8IY67	RAVER1	-0.269571	-0.74199	-1.0827	-0.316163	-0.420567	-0.598321	-0.386905	-0.718504	1.33177	1.62028	1.58267	4.99264
P18887	XRCC1	-1.04765	-1.22718	-0.318017	-0.846702	1.24452	-0.783053	1.59425	1.33881	-0.0611503	-0.137918	0.244095	1.52322
Q9Y697	NFS1	-0.56821	-1.10328	-1.78501	-1.1336	0.962021	1.17525	0.596674	0.614091	0.150443	0.139411	0.952209	3.39555
O00410	IPO5	0.459518	0.458208	0.517359	0.751162	0.963466	0.0727717	0.753185	0.529158	-1.17136	-1.52882	-1.80465	4.62798
Q16678	CYP1B1	1.37895	0.69834	0.98206	1.69853	-0.543101	-0.716985	-0.267614	-0.452917	-0.718584	-0.887597	-1.17108	4.41193
P28070	PSMB4	-0.273001	-0.8579	-0.144806	-0.935606	-0.294939	-0.190259	1.06116	0.700718	-1.50656	0.413291	2.0279	0.370599
Q9H6Y2	WDR55	-0.689997	-0.796335	-1.16751	-1.60103	0.704645	-0.2748	0.430944	1.63785	0.842874	0.901367	0.0119934	2.15937
Q9Y316	MEMO1	-0.239605	0.883185	0.830835	0.628338	-0.974521	-0.82112	-1.14896	-1.27283	1.61665	0.871823	-0.373786	2.11642
O14980	XPO1	-1.12854	0.806775	-0.21752	-0.670271	0.405524	-1.9082	-0.371398	1.57538	0.983179	0.106029	0.419039	0.211506
Q9NXJ5	PGPEP1	-0.823575	-0.866117	-1.03166	-0.0947413	1.299	1.05489	1.41883	1.08277	-0.948939	-0.451552	-0.638912	4.52999
O75976	CPD	0.413276	0.705088	0.442847	0.414874	0.724664	0.49702	0.879786	0.483723	-1.58094	-1.83878	-1.14156	5.5158
Q12765	SCRN1	0.495797	0.493945	0.593502	0.554827	0.602446	0.5914	0.705858	0.617863	-1.41724	-1.5679	-1.67049	9.28813
Q9BQ39	DDX50	0.7634	0.875356	1.02177	0.709445	-0.871036	-1.56473	-1.20972	-1.25278	0.62504	0.631999	0.271257	5.66266
P62081	RPS7	-1.25574	-0.0698816	-0.269376	-0.606264	-0.905126	-0.223589	-0.461445	-0.611319	1.30704	1.44252	1.65318	3.80995
P61221	ABCE1	1.08326	1.3103	0.822138	1.36883	-1.47679	-0.590042	-0.664732	-1.08627	0.0768594	-0.267749	-0.575797	4.17221
P28702	RXRB	0.125529	-0.0859648	0.276366	0.400204	0.480862	0.952471	0.545691	0.512219	-1.81973	0.678682	-2.06633	1.24236
Q6YP21	KYAT3	-0.907165	-1.10227	-0.880128	-0.832564	1.30746	1.26258	1.12123	1.18206	-0.164613	-0.599403	-0.387179	7.21236
Q14240	EIF4A2	-1.22802	-0.919601	-1.47404	-1.27477	0.456944	0.731948	0.432677	0.403657	0.921342	0.930489	1.01937	6.53099
Q9NYL4	FKBP11	-0.67015	-0.776124	-0.793949	-0.812578	1.18556	1.3124	1.11179	1.40836	-0.572098	-0.775997	-0.617208	8.23608
O14976	GAK	-2.46177	-0.588504	-0.159166	-0.20977	0.748844	1.00375	0.335711	-0.304049	1.16904	-0.138124	0.604036	1.07354
Q96P70	IPO9	1.39599	0.985816	0.58346	0.420516	0.600034	-1.69949	-1.55586	-0.307419	0.318896	-0.830131	0.0881948	1.24632
P37268	FDFT1	-0.82788	-1.13564	-0.89234	-0.74669	1.36408	0.801774	1.34993	1.34228	-0.313135	-0.444184	-0.498187	5.92707
P09496	CLTA	-0.774403	-0.0437684	-0.102123	0.212413	0.0897696	-0.05498	1.75289	-0.282552	-1.43224	1.71863	-1.08364	0.164502
Q8WWK9	CKAP2	0.680875	1.02353	0.234295	0.857779	-0.39688	-1.70847	-0.586065	-1.80859	0.699017	0.586282	0.418224	2.78283
P25205	MCM3	-0.331304	0.565884	-1.53814	-1.44575	1.13595	-0.105907	0.377353	0.197964	-1.07218	0.99505	1.22109	0.612225
Q460N5	PARP14	-0.629411	-0.134964	-1.25427	-0.70165	1.00763	1.21201	1.20633	0.95496	-0.656931	0.429112	-1.43281	2.4557
P33121;Q9UKU0	ACSL1	-1.11327	0.377092	-1.0767	-0.871392	-0.744983	1.1911	1.11062	1.09967	-1.22416	0.648286	0.603754	0.765994
P43378	PTPN9	-1.13279	0.3522	0.550871	0.746158	0.331369	0.849049	1.03657	1.0313	-1.25231	-1.11591	-1.39651	2.35954
Q8WV22	NSMCE1	-2.30758	0.291383	0.964439	-1.0651	0.125823	-0.58762	0.361412	0.243265	0.0582892	1.21895	0.696738	0.482294
P09038	FGF2	0.673594	0.264798	0.397021	0.511695	-0.366557	-1.0373	-2.14176	-0.778353	0.371855	0.66548	1.43953	2.45906
Q9NQH7	XPNPEP3	-0.0643065	-1.59652	-1.47364	-1.09787	0.786484	-0.0547043	0.326998	0.205213	1.47696	0.80019	0.691197	2.64189
Q9Y6D9	MAD1L1	-0.587381	-0.663508	-0.541358	-0.0768276	-0.766984	-0.306723	-0.603633	-0.887083	0.981151	1.44321	2.00913	4.12494
Q8WYP5	AHCTF1	-0.354708	-0.757819	-0.852241	-0.305396	-0.404544	-0.708841	-0.304243	-0.832161	1.88862	1.30334	1.328	4.7856
P60842	EIF4A1	0.281202	0.478659	0.520205	0.110648	-1.1432	-1.45991	-1.17162	-0.926203	1.31736	1.09378	0.899079	5.87797
P09960	LTA4H	-1.58087	-0.641417	-0.305879	-0.539095	1.5348	0.118298	1.78613	0.781937	-0.144305	-0.546645	-0.462951	2.24292
P20936	RASA1	-0.603593	-0.477398	-0.577956	-0.583498	1.22668	1.36853	1.12953	1.25072	-0.82198	-0.872305	-1.03873	8.76754
Q12904	AIMP1	-0.426012	-0.0610709	0.182113	-0.121304	1.06952	1.14762	1.03365	1.07152	-1.15883	-1.38156	-1.35566	6.59711
Q96PZ0	PUS7	-0.671528	-0.529155	-0.169183	1.00962	-0.209308	-1.18201	-0.59486	-1.28354	1.41977	1.50546	0.704731	2.14886
P40763	STAT3	0.649565	1.40157	1.52555	0.659617	-1.09021	-0.455656	-1.4623	-0.290337	0.453454	-0.523769	-0.867481	2.40806
Q9Y5S2	CDC42BPB	-0.710434	-0.449611	-0.292268	-0.681761	1.44228	0.842908	1.43941	1.12183	-1.24026	-0.729093	-0.742989	5.07943
Q8IZV5	RDH10	-0.748412	-0.499291	-0.368211	-0.513619	1.16174	1.42	1.28445	1.0646	-0.836982	-1.06041	-0.903867	7.05364
O75170	PPP6R2	-0.523603	0.138581	0.308949	-2.18929	0.101306	-0.308777	0.248392	-0.971684	0.750281	0.946569	1.49927	1.17129
P07437;Q13885;Q9BVA1;Q13509	TUBB3	0.261146	0.917717	0.668072	1.28587	-1.03613	-1.86913	-0.719848	-0.982341	0.849168	0.419333	0.206149	3.27907
P40616	ARL1	-0.339463	-0.341823	-1.25941	-0.679172	1.10854	0.293699	1.70517	1.32477	-1.21922	-0.497051	-0.0960416	2.56964
P55265	ADAR	-1.5065	-1.88869	-1.08531	0.100217	0.832815	0.376929	0.726996	0.866679	0.495557	0.662926	0.418373	2.47216
P00387	CYB5R3	1.07085	0.509338	0.158933	0.751737	0.587356	0.943694	0.394971	0.019943	-1.63592	-1.32052	-1.48038	4.10673
Q9Y263	PLAA	-0.699947	-1.30861	-1.37778	-1.23293	0.939968	0.940995	0.155089	-0.10772	0.94862	1.15121	0.591097	3.51469
P51114	FXR1	0.538903	-0.499017	0.355769	0.773477	-1.5095	-1.40206	-0.871197	-0.0983729	1.7868	0.688502	0.236689	1.85333
Q8NFV4	ABHD11	-0.835588	-1.29497	-1.5052	-0.483138	1.50988	0.552998	1.27897	0.778753	-0.181589	0.442685	-0.262804	3.2797
Q07960	ARHGAP1	-1.03681	-0.994066	-0.934155	-1.17281	1.09895	1.17772	1.27111	1.13192	0.0725464	-0.268204	-0.346211	7.33305
P60900	PSMA6	-1.57847	-1.38401	-0.457992	-1.06978	0.87639	0.948613	1.01148	1.21646	0.179213	0.164652	0.093459	4.41155
Q9ULH0	KIDINS220	1.81905	0.620022	-0.586498	0.436365	1.17941	-0.903088	0.328383	-0.231504	-0.0849981	-1.48375	-1.09338	0.804556
O43150	ASAP2	1.00403	0.923474	0.18011	-0.0731858	0.283978	0.839823	0.0439393	-2.57365	0.312959	-0.198124	-0.743351	0.31545
Q12926;Q15717;P26378	ELAVL1	-0.0502681	-0.960477	-0.947095	-0.844955	-0.238106	-0.606668	-0.60131	-0.0901268	0.974359	1.50943	1.85521	3.7266
Q14157	UBAP2L	0.972806	-0.748881	0.706892	-0.497423	-0.316233	-1.5837	-0.069587	-0.725035	-0.607306	1.18505	1.68342	0.766185
Q9NY93	DDX56	0.303808	-0.739822	-0.193135	-0.0630466	-0.486635	-0.609139	-1.2377	-1.13572	1.65647	1.18838	1.31655	3.83607
O60869	EDF1	0.173682	0.823198	0.656309	0.881782	0.528732	0.820392	-1.36288	-0.0403822	-0.215036	0.0201554	-2.28595	0.791304
Q02878	RPL6	0.0942253	-0.146958	-0.774074	0.0987597	-1.18712	-0.698203	-0.829082	-0.780198	1.02639	1.54221	1.65405	4.24023
Q08752	PPID	-0.968274	0.211225	-0.849358	1.27112	-0.278924	1.14903	0.272382	-0.743468	-1.63202	0.166718	1.40157	0.0120741
Q9UHX1	PUF60	0.616309	0.0185185	0.259216	0.533691	-0.624757	-0.391006	-1.26324	-1.68815	2.02082	0.433622	0.0849735	1.87088
Q9NP58	ABCB6	-0.223029	-0.708857	-1.01843	-1.6841	1.20786	1.05571	0.770126	1.20193	-0.0839651	-0.899869	0.382627	2.71763
O95628	CNOT4	0.871229	-0.164359	-0.892183	0.595014	-0.301145	-0.66045	0.788857	2.12318	-1.08265	-1.09629	-0.181198	0.582724
P33981	TTK	0.711935	0.764883	1.03153	0.810956	-0.606926	-1.56035	-0.843924	-1.71838	0.356936	0.661119	0.392222	4.01681
O43242	PSMD3	-1.9486	-0.329796	-0.899342	-0.981294	-0.196477	1.37474	0.983014	1.02664	0.159054	0.502473	0.309591	2.19866
Q99614	TTC1	0.689852	0.731745	1.34892	1.32928	0.521093	-0.757177	-0.20429	-0.96049	-0.493517	-0.42542	-1.78	2.1629
Q9BT78	COPS4	1.34642	1.12734	0.48458	0.678523	-0.308192	-1.85744	0.893541	-1.18479	-0.312764	-0.433707	-0.433512	1.30418
P31751	AKT2	1.11113	1.14226	1.1876	1.22327	-0.549945	-1.62488	-0.813093	-0.802417	-0.450773	-0.293671	-0.129476	4.5829
Q15910	EZH2	0.238992	0.375635	0.11527	0.214976	-0.385289	-1.85324	-1.37783	-0.673868	0.906209	1.14571	1.29343	3.36072
Q9Y375	NDUFAF1	1.25906	0.640707	0.755072	-2.27222	-0.377932	-0.0236455	-0.450944	-1.04471	0.315858	0.513665	0.685092	0.323929
P19338	NCL	-0.0124824	1.03046	0.977613	-0.460704	-0.52262	-0.137856	-0.606282	-2.36854	0.638164	0.621651	0.840603	1.3352
Q8IWE4	DCUN1D3	0.378231	-1.51083	0.798443	0.446051	0.780368	0.706762	0.882171	0.73075	-1.45948	-0.305487	-1.44698	1.52554
O76024	WFS1	0.262018	0.923168	1.10187	0.728831	-0.753319	0.461616	-0.162206	1.05253	-2.03319	-0.658476	-0.922835	1.93564
Q6PJT7	ZC3H14	-1.19575	-0.305462	-1.16971	-1.46304	-0.348712	0.214872	0.657645	0.0472896	0.902239	1.2525	1.40814	3.39737
P09493;P06753	TPM1	-1.74993	-0.0824051	0.293527	0.419924	0.807445	0.685119	0.897655	0.696242	0.0282076	-2.06189	0.0661089	0.883054
P23141;Q9UKY3	CES1	1.26949	1.2444	1.2245	1.23311	-0.863273	-0.794364	-0.803568	-0.276893	-0.551511	-0.877746	-0.804147	6.18641
Q2VIR3;P41091	EIF2S3	-1.6495	0.211102	-0.53437	0.50346	0.627381	-0.887438	-0.241777	-1.02208	1.24735	1.68884	0.0570411	0.918585
P30153	PPP2R1A	-0.671824	-0.567554	-0.564229	-0.86652	-0.369485	-0.880375	-0.205658	-0.442833	1.70525	1.44635	1.41688	5.77637
Q8N6H7	ARFGAP2	-0.284912	0.0231102	-1.36987	-1.46366	0.941081	0.710077	1.01771	1.61353	-0.706602	0.117316	-0.597784	2.37365
Q9NP61	ARFGAP3	1.04388	1.33273	1.11554	1.08324	0.136598	-0.381008	-0.10942	-1.26535	-1.11704	-0.906332	-0.932826	3.68621
Q8N684	CPSF7	-0.880859	-0.920703	-1.1344	-1.27258	1.04806	0.903091	1.01027	1.5572	-0.315773	-0.0707614	0.076458	5.44394
O14802	POLR3A	1.15769	-1.74804	-0.166652	1.36697	0.71156	0.0475	0.72636	0.326454	-0.964181	-1.26407	-0.193587	0.587359
Q9H2J4	PDCL3	0.794008	1.0558	1.09678	1.1925	-1.06746	-1.87683	-0.71984	-0.656763	-0.00927956	0.0911615	0.0999238	3.93448
Q13404	UBE2V1	-0.680708	0.960237	1.89585	0.213763	0.385686	0.641252	-0.144921	0.12817	-1.5626	-0.565688	-1.27103	1.4003
Q7Z739	YTHDF3	-0.034281	-0.40765	1.08763	0.214306	-0.0877443	1.54608	0.843064	0.593244	-0.746705	-1.67942	-1.32853	2.07928
Q9UJ41	RABGEF1	0.767472	-0.297676	-0.734128	0.307348	0.49539	-1.95172	0.462709	1.59982	-0.647392	0.848116	-0.849948	0.0409253
Q9Y2R4	DDX52	0.627152	-0.397975	-1.13041	-1.02369	-1.07461	-0.355561	-0.843675	0.778712	1.35696	0.505429	1.55767	1.34298
P35249	RFC4	0.509434	-1.038	-0.533109	-0.738393	1.67946	-0.307886	1.51336	-1.49005	-0.220523	0.0270981	0.598612	0.25218
P83731	RPL24	-0.439695	0.0207067	0.246627	-0.443608	-0.0455006	-2.46087	0.0550399	0.109699	0.483231	0.936508	1.53787	1.00151
Q9UHD2	TBK1	0.831163	1.49202	1.35869	1.10217	-0.271654	-0.860592	-0.503981	-0.379044	-0.525997	-1.21736	-1.02542	4.60106
P14866	HNRNPL	0.51682	0.382352	0.31536	0.640734	-2.1075	-0.937833	-1.06668	-0.31091	1.30887	0.540728	0.718066	2.75188
Q15366	PCBP2	0.408377	0.432185	0.700635	0.653707	-0.578011	-1.92763	-0.755924	-1.4171	0.925651	0.897567	0.660544	3.58921
Q15365	PCBP1	-0.423583	-0.752683	-1.39598	-0.994054	0.11084	-0.811116	1.46771	1.43984	1.01997	0.570654	-0.231606	1.20874
Q14195	DPYSL3	-0.751257	-1.02942	-0.506892	-1.29111	1.11992	1.13875	1.15445	1.06884	-0.425304	0.51294	-0.990911	3.29062
Q9NYV4	CDK12	-0.0140212	0.312471	-0.564452	0.517671	-1.73124	1.3347	-0.653484	-0.938801	1.35011	1.00926	-0.62222	0.38994
P62491;P57735;Q15907	RAB25	-1.23859	-1.56635	-0.240056	-0.469707	0.94384	1.00219	1.27252	1.34327	-0.479248	-0.394358	-0.173509	3.4868
Q99598	TSNAX	0.775711	-0.877016	-0.00963477	-0.0647439	1.54923	-0.800217	1.56983	-0.472898	-1.64734	0.290514	-0.31343	0.342525
P84022	SMAD3	0.492869	0.735771	0.642123	0.587956	0.372809	0.0762768	0.44306	0.276459	-0.491205	-2.76832	-0.367797	1.69858
Q9NYU2	UGGT1	-0.0955383	-0.0595303	-0.0858646	1.99713	0.682212	0.472367	0.439914	-0.28168	0.0827451	-1.40796	-1.74379	0.989205
Q8TAA3;O14818	PSMA7	-1.27999	-0.3036	-0.744714	-0.874507	0.698103	1.82183	1.2067	0.879109	-0.636539	-0.054668	-0.711722	3.3234
Q9BUB7	TMEM70	0.636083	0.574252	0.440127	0.548189	-0.332733	-0.441589	-2.72742	-0.323717	0.686323	0.536529	0.403954	1.48612
Q9NQZ2	UTP3	-0.231304	2.79024	-0.641708	-0.697161	-0.493998	-0.736559	-0.157758	-0.471581	0.110239	0.461011	0.068574	0.256642
Q13642	FHL1	1.19051	1.25924	1.21323	1.30344	-0.800046	-0.460755	-0.623017	-0.457125	-0.697722	-0.837966	-1.08979	7.11998
P12107	COL11A1	1.157	1.21195	1.24904	0.910314	-1.42997	-0.317346	-0.369663	0.138919	-1.16839	-0.388957	-0.992902	3.05033
Q13112	CHAF1B	0.040713	-0.468723	-0.763107	-0.784842	-0.262403	-0.411518	0.276551	-1.61031	1.60165	0.823335	1.55865	2.25763
P62487	POLR2G	0.751686	0.768283	0.698264	0.673014	-0.748408	-0.606032	-2.19511	-0.843582	1.16651	0.0458628	0.289517	2.52806
Q9Y5M8	SRPRB	0.678053	-0.663798	-1.36841	-1.25151	1.68946	-0.177794	1.39039	0.202915	-0.721432	0.46843	-0.246295	0.9435
Q08426	EHHADH	-0.837064	-0.792781	-1.07723	-0.774355	1.3186	1.03772	1.35853	1.20521	-0.374524	-0.744904	-0.319216	6.56641
O94901	SUN1	0.136846	0.191441	-1.32393	-0.981493	-0.348304	-0.123263	0.610031	-1.60849	0.98424	0.975643	1.48728	1.37887
O14776	TCERG1	-1.57966	-1.64199	-0.583268	0.329873	1.07035	0.809173	0.800581	-0.441962	1.25994	0.248417	-0.271452	1.12975
Q9Y2K7	KDM2A	1.44719	0.605704	0.312795	1.38346	0.388745	-1.86197	-0.656848	0.257387	-0.960752	-0.272263	-0.643456	1.41222
Q9UBH6	XPR1	0.401301	-1.33449	-0.135341	1.16819	0.475483	-0.530418	0.316413	-1.5528	0.821332	-1.02174	1.39207	0.162443
Q15102	PAFAH1B3	-0.153516	-0.638122	-1.6243	-1.81258	0.407246	0.472453	0.712932	0.323961	1.35686	0.893468	0.0616019	2.19292
O43324	EEF1E1	-1.04447	-0.928363	-0.0130265	-0.0367469	1.78773	0.865104	0.819175	1.0732	-1.15187	-0.607135	-0.763603	3.08707
Q03701	CEBPZ	1.95621	0.338582	-0.54638	-1.18305	0.0897527	-1.57711	0.121213	-0.0279616	-0.735931	0.577435	0.98724	0.143854
Q9UH65	SWAP70	1.02351	1.27505	1.45449	1.25679	-0.744485	-0.856445	-0.782111	-0.642238	-0.728977	-0.630553	-0.625037	7.62004
P04179	SOD2	-0.713946	-0.431273	-0.238492	-0.557079	1.0966	1.5082	0.894925	1.35004	-0.870973	-0.995889	-1.04211	5.78649
O14639	ABLIM1	0.903064	1.03691	0.932321	1.21921	0.0792772	-0.647762	0.0434965	0.293283	-1.55798	-1.43667	-0.865144	4.3123
O00232	PSMD12	-0.607163	-1.92539	-1.13968	-0.819326	0.83655	0.843441	-0.0524751	1.11961	0.390524	0.347165	1.00675	2.74837
Q9BZJ0	CRNKL1	0.493442	0.939638	0.632699	0.233639	-1.6601	-0.150382	-0.92059	-1.76429	0.512097	0.836084	0.847756	2.77968
Q93050	ATP6V0A1	0.535906	0.340373	-0.179429	-0.0216215	1.20674	0.987722	0.961914	0.369038	-1.52687	-1.62423	-1.04955	4.1887
P21964	COMT	-1.32748	-0.922458	-0.780711	-0.78256	1.39256	1.34098	1.17349	0.826184	-0.278159	-0.115386	-0.526458	5.2682
P28074	PSMB5	-0.864493	-0.236712	-0.294512	-0.276682	-0.460175	-1.43528	-0.348781	-0.441732	1.36387	1.7221	1.2724	3.73414
Q15018	ABRAXAS2	-1.0366	1.69418	-0.544863	-0.26565	-0.867135	0.68325	0.530412	-0.968023	1.19043	-1.1426	0.726602	0.0533291
P62993	GRB2	1.12774	1.20564	0.745812	0.952038	-0.621036	-1.654	-1.02613	-1.22648	0.233178	-0.0173808	0.28062	4.5461
P35269	GTF2F1	1.54172	0.813589	0.568318	1.49508	-0.583772	-1.49425	-0.286186	-1.2022	-0.297421	-0.104608	-0.450277	3.08149
Q9BW27	NUP85	0.389968	0.00567876	0.747891	0.62348	-0.851332	-1.99344	-0.954668	-0.374085	1.6989	0.43537	0.272243	2.12992
Q9P2I0	CPSF2	-0.509493	0.0795395	-0.617426	-0.328131	-1.18312	-0.493975	-0.681091	-0.701312	1.24663	1.66025	1.52812	4.80147
Q13442	PDAP1	-0.471513	-1.25858	-1.70283	-0.586303	1.36109	-0.156026	1.54987	-0.0475194	0.218543	0.655408	0.437855	1.79647
Q9H6W3	RIOX1	0.109695	-1.57391	0.278472	-2.3613	0.552212	0.546471	0.564364	0.533557	0.359529	0.61896	0.371954	1.19012
Q9Y5X2	SNX8	0.844652	0.841073	0.82245	0.73283	0.291265	-0.986824	1.20446	-0.14942	-1.65344	-0.653663	-1.29338	2.07969
Q99623	PHB2	-0.458239	-0.258816	-0.300269	-0.633514	-0.762533	-0.714013	-0.943958	-0.50137	1.5764	1.38895	1.60736	6.6747
Q96DE0	NUDT16	0.445257	1.07734	-0.177356	0.617948	0.0921434	-2.73181	0.297027	-0.377251	0.7175	0.0916817	-0.0524881	0.62056
Q99798	ACO2	0.00905818	0.0725905	0.3466	-0.217258	-1.51542	-0.190036	-0.735288	-1.39775	1.16174	0.680286	1.78547	2.86761
P08397	HMBS	0.868487	-0.0138725	0.834769	-1.07302	1.49675	-0.965978	-0.193913	-0.133482	1.33639	-0.907571	-1.24856	0.0581698
P26373	RPL13	-0.861534	0.280317	-0.0513091	-0.593362	-0.697023	-0.113576	-1.16329	-0.968658	1.22097	1.1578	1.78966	3.11154
P15311	EZR	-0.835408	-0.159624	-0.59703	-0.130222	1.09514	0.772939	1.42103	1.4203	-1.06472	-0.750996	-1.17141	4.52435
Q9H1P3	OSBPL2	-1.74916	-0.859665	-1.09046	0.231188	1.18391	0.966091	1.05764	0.835207	0.482737	-0.440582	-0.616911	2.21334
Q92620	DHX38	-0.744693	-1.25136	-1.0419	-1.75968	0.852485	0.54982	0.687654	0.215018	0.765553	1.05305	0.674063	4.2899
Q6DKJ4	NXN	1.13272	1.13455	0.957023	0.9711	0.0819668	-0.0263156	-0.25324	-0.0784893	-1.76079	-0.901638	-1.25689	5.34801
Q9NSQ0;Q9Y3A4	RRP7A	0.351532	0.639049	-1.32937	0.399859	0.755565	-0.214855	-1.62357	-1.42187	0.394868	1.1002	0.948594	0.764414
P05026	ATP1B1	-0.333215	-0.4371	-0.213937	-0.557429	1.18855	1.34655	1.16565	1.08053	-0.84599	-1.13007	-1.26353	6.86395
Q14139	UBE4A	0.563609	0.78395	0.635656	0.53657	0.654695	-0.435975	0.672915	0.284787	-0.53368	-0.596991	-2.56554	1.81744
Q2NL82	TSR1	-0.27607	-0.798462	-0.0132735	0.443849	-0.720536	-1.15478	-0.830328	-0.746036	1.86698	1.01119	1.21747	3.50934
Q00796	SORD	-1.05211	-1.00499	-0.954865	-0.988677	1.11731	0.961216	1.31473	1.34831	-0.0769844	-0.175971	-0.487988	6.83904
P38606	ATP6V1A	-0.889097	-1.36943	-1.39033	1.56873	1.14654	-0.0548712	-0.449985	-0.34175	0.691581	0.885289	0.203328	0.422867
Q9NX02;Q8WX94	NLRP2	-0.643214	-0.579416	-0.822037	-0.748983	1.19683	1.18896	1.32941	1.29431	-0.926329	-0.511126	-0.778402	7.43522
Q99613;B5ME19	EIF3C	0.86288	0.952304	0.492338	1.11661	-1.43044	-2.00486	-0.528471	-0.396698	0.170682	0.250872	0.514782	2.77587
P49756	RBM25	-0.880868	-0.875295	-1.16123	-1.55952	-0.0841336	0.647525	0.338548	0.0641801	1.2235	1.04501	1.24229	4.7553
P55081	MFAP1	0.301202	0.614509	-1.07963	-0.212102	0.436021	-0.173335	-1.2566	-1.16954	0.926762	2.03003	-0.417312	0.710053
P13489	RNH1	1.17308	1.18008	0.741232	1.07922	-1.68447	-1.08093	-0.8619	-0.781095	0.00930144	-0.144973	0.370457	4.45766
Q00765	REEP5	0.96777	1.73055	0.899615	1.03706	-0.978041	0.0818055	-0.2704	-0.693971	-0.819259	-1.18173	-0.773412	3.68622
O14936	CASK	-1.68845	-1.07839	-0.884817	-0.196855	0.962199	1.19457	1.08802	1.05501	-0.688981	0.0415149	0.196176	3.17563
Q9H446	RWDD1	0.963635	0.438018	0.953791	0.542305	-1.1764	-1.22846	-1.03067	-1.46713	0.30909	0.716585	0.979241	5.03275
Q9UBC2	EPS15L1	0.396181	-0.341348	-0.739463	-1.55495	1.7094	-0.874878	1.1442	-0.738783	1.03817	0.246101	-0.28464	0.381436
P11021	HSPA5	1.16787	1.50085	0.656862	0.638158	-0.655504	0.0729439	-1.1207	0.535645	-1.27204	-1.3895	-0.134581	2.02046
P26038	MSN	0.714475	1.00112	0.998889	0.832358	-1.34952	-1.31489	-1.18622	-1.08892	0.395317	0.49734	0.500055	7.8561
Q9UBU9	NXF1	0.425051	0.011627	-0.634272	-0.0190382	-0.740294	-1.69599	1.84347	-1.04649	0.280302	0.488873	1.08675	0.351475
Q6WKZ4	RAB11FIP1	-0.857248	-1.09013	-0.772689	-1.40723	1.19856	1.20524	1.26006	0.936025	0.0353768	-0.164301	-0.34366	5.69385
O94973	AP2A2	0.488388	0.364958	0.396683	0.398457	-1.2441	-1.32354	-1.12239	-1.14045	1.28555	0.974126	0.922312	7.7998
P49368	CCT3	0.299442	0.137689	1.31179	1.55234	-1.04441	-1.48546	-0.223615	-1.11984	0.0768397	-0.470325	0.965561	1.86609
P24666	ACP1	0.0421775	0.798435	0.978157	0.0681394	0.921321	0.1818	1.1512	0.101146	-1.73805	-1.13974	-1.36458	3.05426
cRAP-P62979;P0CG47;P0CG48;P62979;P62987	UBA52	-0.775323	-1.2899	-1.91635	-0.737308	0.457622	0.671266	0.546272	0.433883	1.12973	0.721622	0.75848	3.91423
P16401	H1-5	0.148147	-0.184352	-1.5571	-1.44557	-0.224978	0.880599	-0.197521	-0.728233	1.50756	1.16443	0.637023	1.58171
P29692;P24534	EEF1D	0.396196	1.49438	1.03682	1.16276	0.189248	-0.154795	-0.102532	-0.180364	-0.953723	-1.435	-1.453	4.21693
P27348	YWHAQ	0.487123	0.958447	0.940627	0.398282	-1.95866	0.107864	-1.74456	0.870234	-0.336725	0.134397	0.142974	0.829336
Q9UBE0	SAE1	0.38485	1.88795	1.34526	0.334707	-1.22205	-0.665408	-0.561193	-1.43612	0.152745	-0.0626783	-0.158071	2.53841
Q96N67	DOCK7	1.07631	0.309521	-1.32039	0.111134	0.0644756	-1.10991	-0.69361	-1.27677	1.71816	0.384155	0.736911	1.19326
O60313	OPA1	0.362102	-0.200705	-1.19874	-0.673803	-0.261605	-0.987749	1.13424	0.322669	-1.23913	1.69244	1.05028	0.281584
Q86SF2	GALNT7	0.80386	0.741178	0.715419	0.784977	0.370371	0.452618	0.323041	0.397199	-1.5545	-1.35468	-1.67949	8.687
P36957	DLST	-0.406905	-1.0049	-0.565725	-0.589372	1.43897	1.24077	0.99577	1.26895	-0.815475	-0.607484	-0.954588	5.79126
Q8IY95	TMEM192	-0.534072	-1.29104	-0.999037	-0.930269	1.88749	0.570857	1.07776	0.969274	-0.186472	-0.261792	-0.30271	3.66388
A1X283	SH3PXD2B	1.00654	1.50901	1.30704	0.718967	-0.432101	-0.438204	-1.09694	-0.930868	0.198449	-0.533473	-1.30842	2.93745
Q969S9	GFM2	-0.663426	-0.795952	-0.751804	-0.928654	-0.31273	0.0748314	0.0959126	0.0173661	0.284298	2.68681	0.293349	1.60079
Q6P9B6	MEAK7	-1.22057	-0.67239	-0.883801	-0.879836	1.42036	1.32902	0.978562	1.09191	-0.108286	-0.503958	-0.551008	5.59818
O60488	ACSL4	0.86299	1.71409	1.01311	0.66851	-0.499335	-0.507684	-1.07634	0.528617	-1.2499	-1.10083	-0.353224	2.46154
P00367	GLUD1	-0.356902	-0.85825	-1.07097	-0.905335	-0.342978	0.296846	-0.609163	-0.48025	1.48657	1.17728	1.66315	4.20184
P27635	RPL10	-0.474984	-0.176603	-0.54029	-0.362933	-0.39242	-1.23189	-0.336145	-0.913007	1.20262	1.45045	1.7752	4.39874
Q8NC51	SERBP1	-0.433804	0.302614	0.0743866	0.364598	-1.15068	-0.870618	-0.798695	-1.34638	1.49465	1.28452	1.07941	4.68592
P07108	DBI	-1.21247	-0.304789	-0.942054	0.00599845	0.479586	1.8046	0.655284	1.49263	-0.866776	-0.421882	-0.690138	2.56886
P60763;P63000	RAC1	-0.347011	0.479942	0.541835	-0.129368	0.759201	0.884648	1.07158	0.864419	-1.84094	-1.34993	-0.934368	3.91646
Q9NRX4	PHPT1	0.135522	0.544023	-0.218155	0.53555	0.872091	1.39648	1.21453	-0.868836	-1.22105	-1.37288	-1.01727	1.72907
P16402;Q02539;P10412;P22492;P16403	H1-2	-0.878783	-0.150411	-0.310787	-1.15087	1.01335	0.938195	1.60627	-0.449336	-1.07639	-0.727458	1.18621	0.914802
P39019	RPS19	0.875146	-0.0670954	0.211928	0.472553	-0.782059	-1.45845	0.0490049	-1.93373	0.729537	0.689127	1.21404	2.16344
O15511	ARPC5	0.565875	0.0449432	0.62871	0.439284	0.737382	0.388737	0.991031	0.655272	-1.08743	-1.41446	-1.94934	4.45558
Q01650	SLC7A5	1.33783	0.818664	0.821513	0.811311	0.292272	0.0815647	0.0998483	0.014835	-1.39685	-1.39939	-1.4816	6.40387
P10746	UROS	-0.63118	-0.647034	-0.278892	-0.0968012	1.70998	1.39297	-1.86717	0.665775	0.240762	-0.493804	0.00538765	0.304596
Q96GK7	FAHD2A	-1.24504	-1.60938	-0.811865	-0.782644	1.42433	0.807972	0.9233	0.668023	0.353735	-0.336362	0.607927	3.58972
P08240	SRPRA	-0.108722	0.181688	-0.164069	0.0332528	0.849629	1.34113	0.918822	1.00577	-1.16429	-1.51712	-1.37609	6.22772
O43156	TTI1	0.309353	0.387819	-1.19273	-1.06826	-0.0938733	-0.838459	-0.266338	-1.05802	1.74125	1.25681	0.822447	1.95245
O43314	PPIP5K2	0.123055	0.528322	0.977087	-0.393528	-2.20889	-0.267831	-1.01181	-0.43921	0.826689	0.888408	0.977706	1.90247
P22830	FECH	0.366805	0.589378	0.527702	0.338731	-0.726175	-0.701721	-1.87182	-1.36813	0.985893	0.809053	1.05028	3.959
Q9HAV7	GRPEL1	1.62906	0.891449	1.00627	0.611254	-1.52672	-0.509149	-0.47307	-1.35957	-0.595446	-0.0553174	0.381236	2.83663
P52888	THOP1	-0.17842	-0.0774384	-0.0881994	0.539829	-1.31373	-0.722397	-1.13213	-0.966314	1.44963	1.23131	1.25785	5.0532
Q9BQE5	APOL2	0.00349335	-0.416706	-0.147261	0.137644	0.984305	0.764942	1.6488	0.769834	-0.973689	-1.12858	-1.64279	4.11242
Q15382	RHEB	0.446237	0.834718	1.28792	1.44168	0.652008	-0.812886	-0.471906	-0.0162227	-0.69516	-1.23312	-1.43327	2.70543
Q9H2F3	HSD3B7	-0.759968	-1.03289	-1.42256	-1.35057	0.950842	-0.245754	0.613119	1.11773	0.326712	1.20615	0.597183	2.9865
Q8WVX9	FAR1	0.358144	-0.878274	-1.45156	-1.37505	1.76501	-0.181906	0.454776	1.26983	-0.0633807	-0.199485	0.301899	1.40107
Q8WXA9	SREK1	0.377509	0.509783	0.132133	0.594448	-2.05454	1.23708	-1.36886	-0.339267	-0.112359	-0.176941	1.20102	0.505062
Q96LD4	TRIM47	0.931619	1.01403	1.14709	1.08769	0.0757876	-0.274175	0.0479499	-0.28729	-0.582486	-1.8108	-1.34941	4.15651
Q9H299	SH3BGRL3	1.47977	1.23417	0.66842	1.32067	-0.465173	-0.586093	-0.479792	-1.51079	-0.68481	-0.685648	-0.290717	3.63003
Q9NUJ1	ABHD10	-0.756956	-1.05555	-1.56901	-1.46633	0.900396	0.682871	0.380492	0.882845	0.363142	0.933372	0.704729	4.46805
Q6PL18	ATAD2	-1.31397	-1.14106	-1.37437	0.782969	0.648954	0.0310726	1.13212	1.61926	-0.378267	-0.0209474	0.0142315	1.31651
Q9GZR2	REXO4	-0.373271	-0.713258	-0.765872	-0.435299	-0.329439	-1.2178	-0.293718	-0.372912	1.47212	1.47569	1.55376	4.59111
Q8TER5	ARHGEF40	1.07116	-0.544386	1.65127	-1.17839	-0.777196	0.187189	0.149119	1.05284	-0.853557	-1.28878	0.530739	0.223884
Q96PU4	UHRF2	-1.51268	-0.868878	-1.28046	-0.457786	0.0499287	0.512669	0.252209	-0.407085	1.33433	1.13516	1.24259	3.79993
Q96T88	UHRF1	-0.487165	-0.610196	-0.632814	-0.624981	-0.46094	-0.859796	-0.410692	-0.550693	1.49433	1.61363	1.52932	7.37645
Q8NB90	AFG2A	0.565294	0.816838	1.04165	0.879078	-1.06113	-0.765835	-0.633747	-1.91168	0.461527	1.00717	-0.399166	2.70121
Q96A65	EXOC4	0.0585989	0.0257789	-0.742049	-0.0115473	1.28006	1.62132	0.722838	0.575602	-1.22394	-0.865463	-1.4412	3.51326
Q9NZ43	USE1	1.20251	0.759457	0.804355	0.693252	0.6131	0.32326	0.532713	-1.28126	-1.23916	-1.26943	-1.13879	2.36394
Q15648	MED1	0.0283253	-0.768425	-0.272928	0.468052	0.22075	0.360625	-2.54986	0.623832	1.38029	0.182245	0.3271	0.327147
P07237	P4HB	-0.0158483	1.27521	-0.0252347	0.622805	-0.183216	1.31356	0.110486	0.701573	-1.6849	-0.488292	-1.62614	1.88275
Q9UL26	RAB22A	0.180406	0.19648	-1.59345	0.336624	0.908092	0.837248	0.841714	0.953076	-1.23198	0.179296	-1.60751	1.46031
Q8NBS9	TXNDC5	-1.10635	-0.936975	-0.693946	-1.22161	0.185694	1.25886	0.686172	1.94144	-0.0344838	-0.21354	0.134751	2.85606
Q5M9Q1;Q8N5F7	NKAP	0.872088	-1.37693	0.913581	0.893669	-0.625971	-0.767259	-1.42972	-0.865889	0.843059	0.641102	0.902272	1.47597
Q16763	UBE2S	0.503457	1.3442	1.17553	0.621651	-1.46745	-1.20111	-0.338851	-1.27836	0.860995	0.0642218	-0.284281	2.83994
Q6DD88	ATL3	0.775676	0.886092	0.885257	0.584854	0.562865	0.208751	0.0621355	0.546921	-1.49334	-1.37512	-1.64409	6.18939
Q9BPX5	ARPC5L	0.336096	-0.2523	-1.88182	-0.614	0.904343	-0.88248	0.722377	-1.01226	1.27287	0.428108	0.97906	0.849203
Q96CN9	GCC1	-0.171524	-1.48642	-1.57489	-1.18329	0.788398	-0.105416	0.804235	0.566796	0.259593	1.01743	1.08509	2.62252
Q9NPD3	EXOSC4	-0.229831	-0.999838	-0.966529	-0.755723	-0.0790808	-0.0589614	-0.00688668	-1.12496	1.08362	1.38393	1.75425	3.32227
O43592	XPOT	1.20877	0.346876	0.251544	1.11433	-0.56552	-1.23116	-1.55099	-1.17346	1.08591	0.560397	-0.0466998	2.88213
Q9NQW7	XPNPEP1	0.422296	-0.254255	0.0932348	-0.603099	1.70886	0.98564	0.318289	0.554142	-1.95033	-1.12124	-0.153548	1.91392
Q8N0U8	VKORC1L1	0.592712	0.549208	1.07774	-0.189898	0.965889	0.042955	0.620072	0.623289	-1.06285	-1.35391	-1.8652	3.19423
P49589	CARS1	1.09809	1.2412	1.27356	1.26921	-0.82429	-1.26225	-0.900735	-0.575262	-0.357544	-0.393626	-0.568349	6.16191
Q9BQB6	VKORC1	0.946554	1.43405	1.0933	0.748638	-0.473947	-1.22573	-1.76189	0.202781	-0.206952	-0.59072	-0.16608	2.35486
P53355	DAPK1	-0.81487	-0.114286	-0.995598	-0.305374	1.19465	0.895943	1.6077	1.05532	-0.908744	-1.10789	-0.506858	4.02671
Q5TDH0	DDI2	0.694551	0.736894	0.979163	1.50907	0.333755	0.394322	-0.149097	-1.33812	-1.48078	-0.673479	-1.00628	2.28402
Q5T8P6	RBM26	0.195072	1.30556	0.119152	-0.821599	-0.348207	-0.390056	-1.34821	-1.52504	1.34084	1.10329	0.369209	1.61728
Q14764	MVP	-0.280567	-0.128839	-0.110172	-0.34457	1.18304	1.08438	1.17643	1.11172	-1.12786	-1.18078	-1.38279	8.32863
Q52LW3	ARHGAP29	0.935773	0.905791	0.979024	1.07116	-0.118407	-0.33318	0.0505272	-0.0990409	-2.07792	0.00643443	-1.32016	2.54057
Q7Z7A3	CTU1	-0.55015	-1.13322	-0.875284	-0.772978	-0.826472	0.852489	0.382537	-0.777263	0.8972	1.12272	1.68042	2.32222
P19971	TYMP	0.752597	0.697869	0.688401	0.64146	0.48666	0.523949	0.395353	0.416618	-1.48554	-1.28106	-1.83631	7.0304
P19474	TRIM21	1.16788	1.14741	1.23165	1.15883	-0.74882	-1.55548	-0.0859065	-0.665808	-0.435212	-0.381723	-0.832825	3.65188
Q66K74	MAP1S	0.292867	-0.596767	-0.858385	-1.87691	0.549834	0.957706	1.6979	0.361389	-0.102034	-0.907254	0.481646	1.41931
Q96HR9	REEP6	-1.14158	-0.967095	-0.935405	-1.18887	0.889444	0.907824	1.3916	1.35033	-0.0973343	-0.28696	0.0780442	5.88344
Q86YV9	HPS6	1.05102	1.28179	0.103636	0.208983	-0.901756	-1.21964	-1.34996	-1.00936	1.34635	0.493349	-0.00441483	2.70413
O94776	MTA2	-0.324533	-0.306595	-0.510205	-1.09711	0.836583	-1.49455	0.0680815	-0.647171	0.555969	1.91187	1.00765	1.45067
O60831	PRAF2	0.928475	0.799696	0.834269	0.69497	-0.659928	-2.14599	-0.740984	-1.05748	0.487319	0.383167	0.476486	3.36358
Q9Y3B8	REXO2	0.516739	0.0363293	0.682894	0.608539	0.964316	0.750207	0.807143	0.0512346	-1.10778	-1.80347	-1.50615	4.01742
P53621	COPA	-0.0768297	0.112158	0.0835207	0.0971521	1.03185	0.935719	0.918652	1.11146	-1.31369	-1.36383	-1.53615	8.50791
Q9BRG2	SH2D3A	-1.59147	-0.566743	-0.538411	-0.265339	1.07743	1.39132	1.15574	1.11252	-0.800131	-0.477141	-0.497778	3.76236
Q4LE39	ARID4B	0.976772	-0.270999	0.306345	0.842959	-0.227763	0.955597	-2.5751	-0.525662	-0.179484	0.248189	0.449146	0.467039
P01034	CST3	-1.21688	-0.678802	-0.799009	-1.56175	0.744336	1.10068	1.00355	1.45088	-0.0412586	0.224465	-0.226209	4.28488
Q8IX90	SKA3	-1.27856	0.812876	-0.268499	-0.259514	-0.740322	-0.584092	-0.870302	-0.792054	1.40177	1.31436	1.26434	2.5978
O14617	AP3D1	0.208107	-0.291638	-0.731147	-1.66555	1.18205	0.76678	-0.331133	0.86259	-0.678601	1.57081	-0.892267	0.638532
Q13247	SRSF6	-1.00654	-0.381368	-1.11349	-0.160043	0.720497	2.1691	0.64451	0.290396	-0.649069	-1.06284	0.548847	1.53974
P09914	IFIT1	-1.16417	-0.836503	-0.830587	0.987497	1.20223	0.900361	0.978465	0.99505	-0.397278	-1.26021	-0.574858	1.90744
Q86VU5	COMTD1	-0.062946	-0.0227334	-0.390332	-0.445222	1.17578	-0.733929	1.46711	1.70513	-0.683895	-0.705917	-1.30304	1.54664
P14927	UQCRB	0.119081	0.400832	0.0558786	-0.124639	0.591842	1.63663	1.02483	0.373915	-1.40144	-1.19607	-1.48086	3.81002
Q9H8M7	MINDY3	0.847399	1.34368	-0.487345	0.122655	-1.86812	-1.10128	1.33521	-0.78386	0.163968	0.26675	0.160944	0.479573
O75376	NCOR1	-0.941131	0.0148716	-1.43431	-1.9659	0.208805	0.861651	0.644413	0.542832	0.266977	0.872785	0.929002	2.32711
Q9BTY7	HGH1	0.150523	-1.00272	-0.180296	0.103356	0.379046	-1.40983	-0.534227	-1.0547	1.70054	0.291828	1.55647	1.649
P50579	METAP2	-0.423512	-0.970037	1.01704	0.307143	-1.02697	-1.97807	0.231275	1.28684	0.409816	0.926039	0.220431	0.254202
Q49A26	GLYR1	1.0254	0.734013	0.878118	0.874084	0.740932	-0.0457725	0.395459	-0.525989	-0.901225	-1.72523	-1.44979	3.54579
Q6NUQ4	TMEM214	-0.584443	-0.65624	-0.899429	-1.05305	1.32947	1.19312	1.04848	1.3988	-0.614306	-0.651856	-0.510537	6.60031
P22061	PCMT1	0.272208	0.635763	1.08089	0.570091	-1.06917	-1.75746	-0.893904	-1.06159	0.466997	1.11302	0.643157	4.00302
Q9Y2Z2	MTO1	0.365071	-0.586819	-0.447077	-0.297877	-1.76768	0.595281	-0.319357	-1.13866	1.146	1.08621	1.36492	1.7162
P26447	S100A4	-1.35901	-1.28582	-1.15678	-0.932249	0.772631	-0.181318	0.904256	0.413574	1.03411	0.868582	0.922027	4.33053
P09455	RBP1	-0.333653	-0.343156	-1.33711	-1.20666	0.726697	1.62066	1.41501	0.649044	-0.0812992	-0.150585	-0.958959	2.73685
Q9NVI1	FANCI	0.311417	0.453683	-0.116302	0.378135	0.888087	0.321299	0.960065	1.12723	-1.70348	-1.55701	-1.06313	4.41368
Q8NEV1;P68400	CSNK2A1	0.770936	1.26068	0.317493	0.298465	0.476115	-1.73496	-1.86719	-0.168012	-0.484742	0.554437	0.576775	1.07185
Q8NDT2	RBM15B	-1.43384	1.22885	1.21477	-0.047269	-0.23797	-0.206237	1.78103	-0.101468	-0.911892	-0.552983	-0.732992	0.436827
Q15750	TAB1	0.813132	0.188839	0.864987	-0.481182	0.344968	-2.8102	0.287525	0.243995	0.206346	0.349743	-0.00815024	0.28539
Q08623	PUDP	-2.42928	-0.475949	-0.0803043	-0.39628	-0.00878899	-0.281344	0.0229283	0.466507	1.21314	0.973212	0.996165	1.70167
Q76MJ5	ERN2	-0.716462	-0.784979	-0.30042	-1.0172	1.32288	1.43785	0.989634	1.19178	-0.731424	-0.583787	-0.807856	5.57201
P14550	AKR1A1	-0.543769	-0.298331	-0.252624	-0.627897	1.343	1.03516	1.45939	0.968215	-1.16269	-0.86316	-1.05729	6.00293
Q96GW9	MARS2	-1.23871	-1.35651	-0.0845896	-1.33077	-0.0953407	-0.128809	0.701503	0.112519	1.10599	0.701971	1.61275	2.80335
Q9UPN4	CEP131	0.80757	0.645768	0.942099	1.10572	-0.443861	-0.174382	-0.627612	-1.45989	1.01905	-1.73893	-0.0755204	1.24123
Q14966	ZNF638	0.104916	-0.797176	-0.508134	-0.455094	-0.355304	-0.0782559	-0.294188	-1.65299	0.814547	1.4061	1.81557	2.43097
Q5TAQ9	DCAF8	0.276583	0.113345	0.239176	-0.351745	-2.37839	-1.13977	0.101687	0.343428	0.793729	1.07762	0.924332	1.19905
Q9Y2L9	LRCH1	0.577416	-1.1203	-0.429402	0.545395	1.13155	0.565968	0.767241	0.933893	-1.84716	-1.20408	0.0794831	1.53917
P17655	CAPN2	-0.042599	0.572174	0.539853	0.44885	-0.968314	-1.07251	-1.3411	-1.34081	1.21647	1.13157	0.856405	5.48707
Q9H8Y5	ANKZF1	-1.87436	-0.162392	-1.05354	-1.38778	0.256794	0.820533	0.592586	0.198679	0.745187	0.9603	0.90399	2.93693
cRAP-O77727;P19012;P08779;P02533;P13646	KRT16	-0.615039	-0.43552	0.0730721	-0.913426	-1.15934	1.22673	1.43151	1.67709	-0.726233	-0.594066	0.0352134	0.87761
Q04695	KRT17	-0.70299	-0.864022	-0.711983	-0.967194	1.18545	1.22783	1.25333	1.29174	-0.757825	-0.736908	-0.217423	6.46401
O95347	SMC2	0.487028	0.624846	0.434	0.285143	0.604731	0.665221	0.849465	0.663227	-1.44558	-1.47233	-1.69575	7.53389
Q8TE67	EPS8L3	-0.714433	-0.422794	-0.486524	-0.341315	1.18204	1.21029	1.19466	1.28095	-1.23966	-1.0636	-0.599616	6.08283
O60716	CTNND1	-0.451525	-0.407837	-0.597315	-0.48956	1.17269	1.14416	1.22232	1.37706	-0.973084	-1.09326	-0.903648	8.60872
Q8N3X1	FNBP4	-0.274433	-2.16047	-1.06352	0.214355	1.41038	0.926142	0.42032	-0.639332	0.713988	0.35962	0.0929463	0.967635
Q9UJC3	HOOK1	-0.313576	-0.533516	-0.731701	-0.386632	1.3114	1.17498	1.24979	1.16772	-1.08306	-0.850208	-1.00519	7.36563
Q93045	STMN2	-0.151383	0.227518	0.659986	0.0550649	-1.18272	-0.749991	-1.6925	-0.699203	1.25017	1.17895	1.10412	3.98773
Q9NZ72	STMN3	-0.00969417	0.552259	-0.156842	-0.78674	-1.56139	-0.228035	-0.973718	-0.730906	1.25106	1.41824	1.22577	2.93083
P42166	TMPO	-0.680028	-0.31808	-0.375659	-0.727176	-0.534911	-0.729027	-1.1591	0.104873	1.6976	1.29286	1.42865	3.92597
Q14671	PUM1	-0.890599	1.13566	0.295668	-1.18071	-1.41689	-1.21777	1.39386	0.276165	0.739105	0.382017	0.483486	0.220743
P42695	NCAPD3	1.43775	0.640077	0.433889	1.59137	0.673583	-0.8382	-0.653585	-0.314014	-0.826936	-1.33497	-0.808966	2.38843
P14543	NID1	1.40376	0.585264	0.88846	1.26327	-0.836463	0.607489	-0.111073	-1.61824	-0.630046	-0.779043	-0.773369	1.99734
P17812;Q9NRF8	CTPS1	1.15502	1.37384	1.28777	1.15198	-0.719311	-0.870544	-0.951565	-0.92016	-0.530007	-0.42746	-0.549565	8.48726
Q7Z3C6	ATG9A	-0.613634	0.191506	-0.0265084	1.12848	0.613416	-1.51058	-1.21087	0.26868	1.53885	0.725771	-1.10511	0.263929
Q07866	KLC1	-1.37317	0.412557	0.375095	0.895762	-0.976054	-1.17627	0.943257	1.73046	0.145241	-0.86417	-0.112717	0.0569602
O75400	PRPF40A	0.256603	-0.107879	-1.03565	-1.05582	-0.196196	-1.46407	0.200942	-0.505776	1.07942	1.19992	1.62851	2.09117
Q08170	SRSF4	-0.130679	-0.632269	0.995491	-0.331215	-0.303356	-0.394232	-0.980948	-1.51072	0.2159	1.20047	1.87156	1.6576
P49354	FNTA	-2.24667	0.281164	-0.592347	-1.32473	0.233359	0.244397	1.14098	0.377253	0.514071	0.725715	0.646809	1.57062
Q9UNE7	STUB1	1.25998	1.34485	0.797548	1.39323	-0.280275	-0.228964	-0.501629	-0.76567	-1.10742	-0.909794	-1.00185	5.49351
Q14919	DRAP1	1.74042	-0.247915	-0.50678	1.4547	-0.845268	-1.51584	-0.430145	-0.621406	0.686896	0.612001	-0.326666	1.108
O75146	HIP1R	-0.196949	-0.508785	-0.391069	-0.130187	1.45937	0.975964	1.02569	1.14376	-1.09765	-1.51798	-0.762163	5.13776
Q9Y617	PSAT1	-0.0437778	-0.0294567	0.00656384	0.0210381	-0.981322	-1.04662	-0.977609	-1.10425	1.45527	1.34833	1.35183	10.7104
Q9BSH4	TACO1	-1.75281	-0.672462	-0.788463	-0.763215	-0.708447	0.84935	1.04958	1.0711	1.24962	-0.0212128	0.486956	1.68707
Q9Y3L3;Q6ZT62	SH3BP1	-0.89178	-0.8725	-0.529534	-1.29006	0.70019	1.41721	1.35583	1.29851	-0.37356	-0.454983	-0.35932	4.81299
P50748	KNTC1	0.0973431	0.0702835	1.46163	0.799602	-0.945661	-0.820945	-0.338683	-1.44646	0.494413	1.5375	-0.909021	1.22118
A6NIE6;Q9NYV6	RRN3	1.10862	0.863884	0.427941	0.85046	-0.811233	-0.903953	-0.938375	-1.17892	0.422582	-1.18173	1.34073	1.78778
O43678	NDUFA2	-0.311895	-0.237419	-0.145446	1.20659	-0.70351	0.0646557	0.59497	-0.849611	-1.31419	-0.499169	2.19502	0.0553561
O00468	AGRN	0.189126	-0.175605	0.235098	0.285839	0.828051	0.714454	0.979232	1.20846	-1.67142	-1.1849	-1.40833	5.64659
P54098	POLG	0.107204	0.283247	-0.0717392	0.148705	0.428776	-0.0094728	-1.23138	-2.38492	0.989028	0.873441	0.867108	1.23686
Q8WX92	NELFB	0.111249	-0.819527	-2.37586	0.0698466	0.236478	0.870602	0.394945	0.336309	1.57233	-0.326032	-0.0703468	0.769131
Q9BXY0	MAK16	0.393316	-0.0382596	-0.572895	0.00411542	0.245421	-2.56531	0.0101025	-0.244026	0.508098	1.17567	1.08377	0.944789
Q9Y2Z0	SUGT1	0.129057	-0.1701	0.23865	-0.104958	1.98111	0.489818	1.03267	0.0634052	-0.932689	-1.18573	-1.54124	2.5138
Q9HBF4	ZFYVE1	0.733586	0.628604	0.601824	0.651283	0.195421	-2.24594	0.716208	-1.25013	-0.855446	0.570972	0.253622	0.716594
Q8N4X5	AFAP1L2	1.41558	0.721084	1.29103	1.14999	-0.00150918	-1.07432	-0.362046	-0.053046	-1.14186	-1.01563	-0.929264	3.94953
Q96AQ6	PBXIP1	0.488618	0.821964	0.365522	-0.288212	0.508431	0.721085	0.914341	0.846295	-1.69026	-1.15789	-1.52989	4.19445
P46940	IQGAP1	0.350628	0.335748	0.464988	0.378376	0.724801	0.600183	0.833543	0.889466	-1.37015	-1.52682	-1.68076	7.87926
Q9Y265	RUVBL1	1.0267	0.69383	0.583561	0.502216	-0.961616	-1.34746	-1.32009	-1.29637	0.358244	1.00149	0.7595	5.31573
Q9BVI4	NOC4L	0.37898	0.782717	0.256944	-0.300884	-1.50656	-0.813835	-1.42495	-0.651028	0.860221	1.07411	1.34428	3.58135
P43897	TSFM	-0.622179	-0.852924	-0.524147	-0.949046	1.38081	0.70854	1.20948	1.54226	-0.970252	-0.245605	-0.67693	4.44581
Q15022	SUZ12	0.333729	1.1673	0.849154	-1.32552	-0.226131	-0.467229	0.888193	-1.61398	-1.11487	0.718023	0.791329	0.148224
Q8N122	RPTOR	0.755197	0.640325	0.351396	0.74837	-2.08553	-1.38566	-0.361216	-0.462424	0.332546	0.215963	1.25103	2.24107
Q9NYL9;Q9NZR1	TMOD3	0.643684	-1.05693	-1.0705	-0.697021	1.03709	0.984462	0.987793	1.00217	-0.968999	0.43564	-1.29739	1.74096
Q9H5X1	CIAO2A	0.345952	0.635212	0.107926	-0.40667	1.10859	0.759633	0.744369	0.949079	-1.26697	-1.52094	-1.45619	4.59965
P09913	IFIT2	-0.817963	-0.275041	0.0841789	-0.693424	1.193	1.13981	1.26486	1.10024	-0.965634	-1.36257	-0.66746	4.46159
Q9NQT4	EXOSC5	-0.159795	-0.880956	-0.368604	-0.853727	-0.0440852	-1.8284	0.312528	1.006	0.0408948	1.27896	1.49718	0.888071
P46108	CRK	-0.670183	-0.306619	-0.128599	-0.309703	-0.247144	-2.0043	-0.290425	0.104394	1.47626	0.898275	1.47804	2.05337
Q9NYB9	ABI2	1.21	0.348379	1.19547	0.656379	-0.829989	-0.436661	-1.92389	-1.17539	0.738682	0.215568	0.00145393	2.77618
Q8N4C8;O95819;Q9UKE5	MAP4K4	-1.41208	-0.802905	-1.34067	-0.872644	1.0646	1.04726	1.01353	1.23985	-0.0271261	0.00607561	0.0841107	5.91354
[truncated: 3,948 more rows]

## Sheet: Pairwise comparisons
		MIA PaCa-2 vs CAPAN-1		MIA PaCa-2 vs PANC-1		CAPAN-1 vs PANC-1
Protein ID's	Gene Names	-Log(p-value)	Log2(Fold change)	-Log(p-value)	Log2(Fold change)	-Log(p-value)	Log2(Fold change)
Q9NRG9	AAAS	0.793427	0.147538	0.018458	-0.00623798	0.675587	-0.153776
Q86V21	AACS	1.42118	-0.442026	3.05082	1.21896	4.24651	1.66099
Q6PD74	AAGAB	0.0266572	-0.0622271	0.0159517	-0.0463637	0.00513683	0.0158634
Q9H7C9	AAMDC	2.32061	2.31132	3.26552	-0.56639	3.40941	-2.87771
Q13685	AAMP	0.61062	-0.204598	3.41904	0.877694	3.97203	1.08229
Q9Y312	AAR2	3.11414	0.6946	2.55977	-0.301191	4.55043	-0.995791
P49588	AARS1	4.08628	0.946711	4.453	0.905414	0.192639	-0.0412974
Q5JTZ9	AARS2	2.83245	-0.893242	1.51092	-0.257431	2.51056	0.635811
Q9BTE6	AARSD1	3.24957	-1.43671	2.21109	0.551306	4.82566	1.98802
Q9NRN7	AASDHPPT	2.118	0.462157	2.12948	-0.331306	3.57647	-0.793463
Q9NY61	AATF	3.56469	0.778064	0.30708	0.0675611	4.60679	-0.710503
P80404	ABAT	0.859757	-1.13301	NaN	0	1.03786	1.28691
Q86UK0	ABCA12	1.68156	-0.742049	NaN	0	1.68907	0.780672
Q9NRK6	ABCB10	4.28458	1.57809	2.11138	0.776238	2.44921	-0.801854
Q9NP58	ABCB6	1.87448	-1.45639	0.700541	0.819036	3.0525	2.27543
O75027	ABCB7	0.659944	1.26051	1.26034	-0.574374	1.25301	-1.83488
Q9NUT2	ABCB8	0.670691	-0.156412	1.62217	0.75265	2.50206	0.909061
P33527	ABCC1	4.81368	-1.61608	6.75784	-3.50836	6.68404	-1.89228
O15438	ABCC3	5.37682	-4.85979	3.40479	-2.35778	5.07642	2.50201
O15439	ABCC4	0.334492	-0.586215	2.40864	-2.31434	1.40781	-1.72813
P33897	ABCD1	0.535393	0.34093	6.58257	-2.64563	4.71847	-2.98656
P28288	ABCD3	5.02904	-1.23352	0.539174	-0.143497	4.58662	1.09002
P61221	ABCE1	1.21627	0.0976082	2.89035	-0.195761	3.90738	-0.293369
Q8NE71	ABCF1	3.5108	-0.532289	5.55502	-1.03269	3.76396	-0.500397
Q9UG63	ABCF2	1.29178	0.544271	0.249059	-0.161238	1.64593	-0.705509
Q9NUQ8	ABCF3	1.53918	0.15091	1.33168	0.229633	0.470601	0.0787234
Q9UNQ0	ABCG2	0.666191	-0.996526	3.32348	-5.4907	6.46359	-4.49417
Q9NUJ1	ABHD10	0.079974	-0.0224411	3.08632	0.9461	3.86927	0.968541
Q8NFV4	ABHD11	1.62719	-1.00606	1.58226	1.00453	3.18959	2.01059
Q8N2K0	ABHD12	2.70471	1.60997	2.35598	-1.13697	5.73725	-2.74694
Q96IU4	ABHD14B	3.46708	0.845264	2.17297	0.37435	2.99607	-0.470914
Q6UXT9	ABHD15	NaN	0	3.40317	-2.05291	1.43981	-0.908257
O95870	ABHD16A	4.70177	-0.723351	1.35157	-0.273456	2.68477	0.449895
Q8WU67	ABHD3	1.11331	-1.33923	NaN	0	1.19403	1.57985
Q9BV23	ABHD6	0.67869	-1.1632	3.16544	-3.14185	1.5333	-1.97865
Q8IZP0	ABI1	2.57362	-0.584836	5.53508	-0.502114	0.409141	0.0827227
Q9NYB9	ABI2	1.70984	0.448825	0.835726	-0.169971	2.65868	-0.618796
O14639	ABLIM1	2.02401	-1.15352	4.09249	-2.16822	2.60857	-1.0147
Q12979	ABR	1.74352	-1.13928	2.66905	-1.74381	1.57601	-0.604531
Q9P1F3	ABRACL	3.01571	-1.84944	1.91748	-0.856646	3.28387	0.992797
Q6UWZ7	ABRAXAS1	2.0235	1.08367	2.06297	1.29665	NaN	0
Q15018	ABRAXAS2	0.204572	0.0484311	0.118057	0.0347115	0.055469	-0.0137196
Q9ULW3	ABT1	1.6988	1.71169	2.27517	-0.426288	2.56788	-2.13798
Q8N961	ABTB2	2.47949	-1.47495	3.13415	-1.90239	0.84317	-0.427442
P09110	ACAA1	5.15333	-2.30956	0.142883	-0.0363925	6.47432	2.27317
P42765	ACAA2	3.0442	0.513386	3.69852	0.805172	2.12043	0.291787
Q13085;O00763	ACACA	3.06205	0.306221	4.86187	0.678404	3.84471	0.372183
Q6JQN1	ACAD10	1.82341	0.596963	2.09706	1.06255	1.05102	0.465587
Q709F0	ACAD11	3.47725	3.4632	2.73243	3.24559	0.145834	-0.217615
Q9UKU7	ACAD8	6.34814	-2.4506	0.0423846	-0.0090998	7.62033	2.4415
Q9H845	ACAD9	0.683688	0.198495	0.941698	0.203515	0.0131566	0.00502014
P11310	ACADM	1.16744	-0.256009	4.84221	-0.958028	3.72809	-0.702019
P16219	ACADS	3.74556	-1.00182	2.62519	1.72304	4.32308	2.72486
P45954	ACADSB	5.0138	1.71027	4.79435	1.38886	1.72814	-0.321408
P49748	ACADVL	0.562127	-0.0972358	4.4667	0.936968	5.13149	1.0342
Q15057	ACAP2	1.34652	0.245126	1.45805	0.355573	0.694891	0.110446
P24752	ACAT1	5.67294	1.47286	4.8438	0.657841	5.18012	-0.815019
Q9BWD1	ACAT2	1.72373	-0.965303	0.971812	-0.31816	1.2728	0.647143
Q9H3P7	ACBD3	3.704	-1.62657	4.01228	-0.738427	2.9884	0.888139
Q5T8D3	ACBD5	0.388002	-0.222671	1.95893	1.19012	2.81597	1.4128
Q96AP0	ACD	0.130712	-0.1383	3.14663	1.50134	2.32821	1.63964
Q9UKV3	ACIN1	0.0623088	0.0232835	0.143675	0.080143	0.11269	0.0568595
P53396	ACLY	0.906597	0.1234	5.18077	0.732213	4.21873	0.608813
P21399	ACO1	4.63035	-1.40462	3.45622	-0.777815	3.11687	0.626808
Q99798	ACO2	2.30724	0.49022	1.91824	0.26139	1.65866	-0.22883
Q8WXI4	ACOT11	3.52596	-2.65885	NaN	0	5.71148	2.69313
Q9NPJ3	ACOT13	2.43474	0.866046	2.08523	-0.441149	4.16732	-1.3072
Q86TX2;P49753	ACOT2	1.88955	-0.7665	1.75713	-0.702749	0.105967	0.0637512
Q8N9L9	ACOT4	2.41966	-1.96098	NaN	0	1.76632	1.12579
O00154	ACOT7	5.97174	1.88301	3.75846	0.745275	6.11077	-1.13773
O14734	ACOT8	3.04033	-2.64449	0.984272	-0.907487	2.03442	1.737
Q9Y305	ACOT9	6.41075	1.02475	6.28825	1.32964	3.45255	0.304893
Q15067	ACOX1	5.83863	-1.09254	6.03245	-1.29243	2.51781	-0.19989
O15254	ACOX3	3.31049	-1.58768	3.64847	-1.18916	1.3465	0.398513
P24666	ACP1	2.67687	-0.630702	2.68193	-0.593818	0.122137	0.0368848
P11117	ACP2	4.33643	-1.70672	2.26451	-0.600098	3.64547	1.10662
Q9NPH0	ACP6	0.0448215	-0.113839	0.287132	-0.57187	0.220834	-0.458031
Q96CM8	ACSF2	6.04398	-1.88461	4.32559	2.26235	6.82722	4.14696
Q4G176	ACSF3	1.12121	-0.354269	2.73694	2.20572	3.67673	2.55999
P33121;Q9UKU0	ACSL1	0.368945	-1.48021	0.452605	1.53797	1.19612	3.01818
O95573	ACSL3	2.24812	-1.56061	0.01905	-0.0170271	4.12064	1.54358
O60488	ACSL4	0.502482	-0.077058	2.57625	-0.295525	1.94105	-0.218467
Q9ULC5	ACSL5	4.01315	-4.70473	NaN	0	5.01899	5.16637
Q53FZ2	ACSM3	0.460413	0.668229	NaN	0	0.240663	-0.4422
Q9NUB1	ACSS1	1.15784	-1.17859	1.89517	-1.23404	0.05469	-0.0554504
Q9NR19	ACSS2	2.62739	-0.682178	2.38827	0.83825	4.10408	1.52043
P62736;Q6S8J3;P68133;P63261;P60709;P0CG38;A5A3E0;P0CG39;P68032;P63267	ACTA1	0.773477	0.202764	0.561895	0.115049	0.327393	-0.0877151
P63261;P60709;Q562R1	ACTBL2	0.140082	0.135125	1.99725	1.00445	1.3009	0.869322
P62736;P68032;P63267	ACTC1	0.980386	3.01591	0.906317	3.01926	0.00196898	0.00335455
O96019;O94805	ACTL6A	4.98617	0.321731	5.54037	0.588071	4.46492	0.266341
P12814	ACTN1	1.53307	0.158294	2.01284	-0.259078	3.84222	-0.417373
O43707	ACTN4	5.76518	-1.24987	6.89108	-2.13484	6.32649	-0.884969
Q9NZ32	ACTR10	1.56859	-0.45734	1.00926	-0.406864	0.122298	0.0504766
P61163	ACTR1A	0.975124	0.301512	2.25532	-0.446774	3.15932	-0.748287
P42025	ACTR1B	2.19057	0.533225	1.89858	2.93215	1.97287	2.39893
P61160	ACTR2	0.243882	-0.192402	0.170295	-0.240615	0.0364286	-0.0482135
P61158	ACTR3	3.82352	-0.676999	2.25404	-0.364353	2.31425	0.312646
Q9H9F9	ACTR5	2.61662	-0.502201	3.43326	-0.756861	1.28095	-0.25466
Q9H981	ACTR8	0.509703	-0.205088	1.06646	0.756801	1.85259	0.961889
Q03154	ACY1	0.49459	0.227632	3.22431	1.39777	3.42501	1.17014
P07311	ACYP1	1.64732	0.698357	0.600736	0.306948	0.792833	-0.391409
P00813	ADA	1.89743	1.73634	2.98688	-1.31754	3.87162	-3.05388
O14672	ADAM10	7.25926	-2.32706	2.66117	-0.237034	9.75064	2.09002
Q13444	ADAM15	0.2796	0.134807	0.740546	0.714436	0.675393	0.579628
P78536	ADAM17	0.175925	-0.301193	1.78224	-0.657868	0.266623	-0.356675
P78325	ADAM8	2.96996	-3.86769	NaN	0	3.67739	3.03913
Q13443	ADAM9	3.67518	-0.539754	1.71071	0.415926	3.98385	0.95568
O75689	ADAP1	4.02487	-3.36596	NaN	0	4.57022	2.78071
P55265	ADAR	0.548645	-0.0176376	1.59887	0.163123	2.16435	0.18076
P78563	ADARB1	2.66628	1.41254	3.04031	2.43424	NaN	0
Q9BUB4	ADAT1	2.48823	-1.02609	1.09542	0.540154	3.43292	1.56625
P35611	ADD1	2.94779	-1.88855	1.25611	-0.970534	1.96753	0.918014
Q9UEY8	ADD3	4.41785	-3.9929	2.26642	-1.70266	4.59178	2.29023
P48960	ADGRE5	0.386524	0.101911	2.79099	-0.540531	4.07301	-0.642442
Q5T601	ADGRF1	3.19021	-4.30034	NaN	0	4.21938	5.44753
Q9Y653	ADGRG1	2.35295	-4.1366	0.10706	0.281611	4.49589	4.41822
Q86SQ4	ADGRG6	0.752607	0.182702	0.959156	0.541364	0.686667	0.358662
O95490	ADGRL2	1.51965	-0.877524	NaN	0	0.0480133	0.0369449
P11766	ADH5	1.30525	0.37308	1.11525	-0.214737	2.29019	-0.587817
Q9BV57	ADI1	3.68144	4.82407	6.95632	2.8217	2.46713	-2.00238
Q9GZN8	ADISSP	3.27074	1.09773	1.28633	0.283022	3.0072	-0.814708
P55263	ADK	0.380248	-0.103671	1.28528	0.262457	1.53823	0.366128
Q9H2P0	ADNP	1.31394	0.349968	1.5842	0.421552	0.403667	0.0715833
Q9BRR6	ADPGK	3.19969	-1.38048	4.57096	-1.42697	0.111125	-0.0464911
Q9NX46	ADPRS	4.50097	-0.90228	2.32992	-0.490189	2.37702	0.412091
Q16186	ADRM1	0.115215	0.0255745	0.404122	0.128108	0.336612	0.102533
P30566	ADSL	1.53833	0.200564	1.9042	-0.508589	3.37587	-0.709153
P30520	ADSS2	2.47629	-0.414496	2.15937	0.150829	3.65605	0.565325
Q6ZN18	AEBP2	0.165705	0.118359	0.722796	0.659603	NaN	0
Q8N556	AFAP1	0.976858	1.24097	0.52379	-0.272989	1.46188	-1.51396
Q8N4X5	AFAP1L2	1.10768	-1.20619	4.09117	-3.995	2.71183	-2.7888
P55196	AFDN	4.42727	-1.24882	4.01161	-1.14242	1.21628	0.106405
Q9UHB7	AFF4	1.47209	1.43767	0.544934	0.0929082	1.73887	-1.34476
Q8NB90	AFG2A	1.52394	0.867811	0.599555	-0.28089	3.13438	-1.1487
Q9BVQ7	AFG2B	1.11853	1.20862	0.909068	0.72985	0.366589	-0.478766
Q9Y4W6	AFG3L2	0.292396	-0.0526886	5.13067	1.03779	5.13813	1.09048
P20933	AGA	0.420893	-0.255926	3.11807	-1.08623	2.04792	-0.830304
Q96P47	AGAP3	0.732856	0.410533	0.713669	0.64808	0.224472	0.237546
P52594	AGFG1	3.34284	-0.862304	2.0144	-0.603595	1.26908	0.258708
O95081	AGFG2	5.53116	-3.8529	0.493192	0.693346	3.91253	4.54625
Q53H12	AGK	1.90999	0.891453	2.66251	0.701797	0.424713	-0.189656
P35573	AGL	1.48138	-1.90525	0.303955	0.193236	1.9309	2.09849
Q9BSE5	AGMAT	3.90028	-2.26797	0.179644	-0.19581	2.99726	2.07216
Q9UL18	AGO1	0.769634	-0.766296	0.70751	0.775945	1.3899	1.54224
Q9UKV8	AGO2	1.09961	-0.237437	1.24915	-0.162465	0.294517	0.0749726
Q99943	AGPAT1	0.323589	0.558676	0.0453695	-0.0213563	0.415749	-0.580032
O15120	AGPAT2	0.383065	0.403473	0.581487	0.23883	0.157085	-0.164643
Q9NRZ7	AGPAT3	0.0966976	-0.25577	1.53556	2.06452	1.2523	2.32029
Q9NUQ2	AGPAT5	2.37304	1.17856	3.36515	1.61105	0.850564	0.432491
O00116	AGPS	0.961836	-0.092785	2.88009	-0.749117	3.10208	-0.656332
O95994	AGR2	5.59156	-10.4624	5.3515	-8.59986	4.24332	1.86253
Q8TD06	AGR3	4.92244	-5.02927	NaN	0	4.4932	4.45556
O00468	AGRN	4.42009	-4.22897	3.56968	-2.79374	2.75273	1.43523
Q6RW13	AGTRAP	2.16655	-0.383542	1.34117	-0.225712	0.920807	0.15783
Q8WYP5	AHCTF1	3.66481	0.708909	3.55973	0.710654	0.0091783	0.00174522
P23526	AHCY	5.41396	1.14801	4.82331	0.981292	1.71356	-0.166718
O43865;Q96HN2	AHCYL1	5.15961	-1.24826	4.01829	0.658514	6.85087	1.90677
Q96HN2	AHCYL2	2.36718	-0.559294	2.67261	1.61897	3.95941	2.17827
Q09666	AHNAK	1.40313	0.133025	6.03093	-0.937198	6.31028	-1.07022
Q8IVF2	AHNAK2	4.78375	1.27901	7.19126	-1.70074	8.07612	-2.97975
P35869	AHR	0.507841	-1.02847	3.20845	-1.65312	0.340465	-0.624645
O95433	AHSA1	2.87239	0.678444	2.13966	0.769048	0.291794	0.0906043
Q96BJ3	AIDA	1.46196	0.702703	0.111381	0.072145	1.56477	-0.630558
O95831	AIFM1	4.79388	1.39354	1.18186	-0.175008	7.61169	-1.56855
Q9BRQ8	AIFM2	2.92539	-1.20096	3.13602	-0.8072	1.56737	0.393764
Q12904	AIMP1	6.53205	-0.713489	3.17269	-0.357489	4.06421	0.356
Q13155	AIMP2	0.117011	-0.0398941	2.244	-0.26651	1.25949	-0.226616
O00170	AIP	0.932093	-0.178718	5.93781	-1.00967	4.25491	-0.83095
P00568	AK1	4.01948	0.860236	3.41678	0.704867	1.07184	-0.155369
P54819	AK2	2.45461	0.57296	0.0399005	0.0066665	2.95471	-0.566294
Q9UIJ7	AK3	4.87162	-1.70645	0.950548	0.427999	4.66262	2.13445
P27144	AK4	1.19157	0.272354	5.88649	6.03224	6.89224	5.75988
Q9Y3D8	AK6	2.51194	0.984317	2.86352	-0.637975	4.55753	-1.62229
Q92667	AKAP1	0.816376	-0.175262	1.36809	-0.332075	0.725304	-0.156814
O43572	AKAP10	0.769804	-2.20238	1.21881	-2.41142	0.0956483	-0.209047
Q02952	AKAP12	1.56473	-1.8774	4.88083	-5.68631	3.9354	-3.80891
Q12802	AKAP13	5.11259	-1.52637	7.68606	-2.32866	4.39841	-0.802293
Q02040	AKAP17A	2.3525	1.28627	2.60348	1.98309	0.975265	0.696821
O43823	AKAP8	1.13814	0.348825	2.43563	0.685707	2.37499	0.336882
Q9ULX6	AKAP8L	1.10464	-0.471805	1.36869	-0.282844	0.420637	0.188961
Q99996	AKAP9	4.28828	-1.21085	0.809953	0.241954	4.86115	1.4528
P14550	AKR1A1	4.48818	-0.958131	2.21695	-0.256627	4.44923	0.701504
P15121	AKR1B1	4.63546	-7.96702	3.35613	-4.40372	7.31449	3.56329
Q04828;P52895	AKR1C2	2.24057	0.939441	5.33066	7.02774	6.58851	6.0883
P17516;P42330;Q04828;P52895	AKR1C3	1.30821	0.349103	4.37598	7.13077	5.19665	6.78166
P51857	AKR1D1	0.635821	2.14342	3.98831	6.76441	1.76842	4.62099
Q96JD6	AKR1E2	2.74064	-0.918032	2.00876	-0.698757	0.531017	0.219275
O43488	AKR7A2	2.45768	0.548527	0.713146	-0.0946198	3.39134	-0.643147
Q9Y243;P31749	AKT1	0.90828	2.45399	0.375328	-1.05778	3.31669	-3.51177
Q96B36	AKT1S1	0.952855	1.44534	1.32867	-0.246669	1.42706	-1.69201
P31751	AKT2	1.14768	1.38929	4.96102	-3.08514	3.97497	-4.47443
P13716	ALAD	0.72716	-0.377953	2.11061	1.30393	2.94017	1.68188
P13196	ALAS1	1.57769	1.49701	0.411636	-0.293696	2.29823	-1.7907
Q13740	ALCAM	5.78492	-6.00718	1.31098	-1.13945	5.17315	4.86772
Q8IZ83	ALDH16A1	3.09947	0.801875	4.12777	1.86494	3.22854	1.06306
P54886	ALDH18A1	3.04799	0.495351	2.8568	0.312307	1.57355	-0.183044
P00352	ALDH1A1	3.57854	3.0944	6.75831	8.72516	5.5217	5.63076
P47895	ALDH1A3	7.50171	-3.33859	3.52515	-0.374384	8.32612	2.96421
P30837	ALDH1B1	2.51563	-0.517976	5.25121	-1.10854	3.90347	-0.590566
P05091	ALDH2	4.01461	-4.99208	2.58165	-2.47561	6.96481	2.51648
P30838	ALDH3A1	5.14802	-5.16951	NaN	0	4.71436	5.11854
P51648	ALDH3A2	0.641668	0.0947838	5.58862	1.26974	5.68377	1.17496
P43353	ALDH3B1	4.27387	-1.61815	0.0461902	0.0216697	4.38512	1.63982
P30038	ALDH4A1	5.12887	1.43216	4.54587	1.21931	1.77717	-0.212857
P51649	ALDH5A1	0.574833	0.187717	5.61074	4.08073	6.07195	3.89301
Q02252	ALDH6A1	1.68666	-0.309356	3.70192	3.13729	4.7247	3.44665
P49419	ALDH7A1	6.13729	3.3616	6.65691	3.5038	0.795013	0.142204
P49189	ALDH9A1	1.2465	0.140324	4.20783	0.836273	4.26703	0.695949
cRAP-P00883;P04075	ALDOA	3.12502	-0.354637	0.828009	-0.0867337	3.60963	0.267904
P09972	ALDOC	2.47287	-0.739037	1.12562	-0.362206	1.3871	0.376831
Q9BT22	ALG1	1.26354	-0.877016	1.79447	-1.18715	0.35021	-0.310131
Q2TAA5	ALG11	1.44488	-2.25017	1.13112	-0.827562	1.00523	1.42261
Q9BV10	ALG12	2.73307	-1.10493	1.30677	-0.760438	0.668114	0.344487
Q9H553	ALG2	1.77569	-0.597528	3.13029	1.2238	3.99653	1.82133
Q92685	ALG3	0.953075	-1.63178	0.319816	-0.67028	1.7376	0.961498
Q9Y673	ALG5	3.21653	-1.51385	1.06799	-0.914621	0.754639	0.599226
Q9Y672	ALG6	0.435378	-0.736885	5.3453	-3.25136	2.17174	-2.51447
Q9H6U8	ALG9	2.64113	-0.842225	2.37827	-0.751792	0.283019	0.0904326
Q13686	ALKBH1	0.00485537	-0.0070289	0.575701	0.53333	0.494891	0.540359
Q6P6C2	ALKBH5	0.0825311	0.0506953	1.40576	-0.276426	0.824247	-0.327121
P09917	ALOX5	4.0741	-4.80519	NaN	0	3.57027	4.7228
P05187;P10696	ALPG	4.63223	-7.4694	2.70717	-3.03599	7.34268	4.43341
P05187	ALPP	4.20529	-3.87202	NaN	0	7.03841	3.24587
Q96Q42	ALS2	1.66451	-1.37732	2.52112	-2.26044	1.96116	-0.883122
Q86V81	ALYREF	1.18425	0.353336	0.733639	-0.194659	1.86121	-0.547996
Q9Y303	AMDHD2	2.16783	-0.971669	1.93972	-0.405425	1.5842	0.566245
Q9UKV5	AMFR	0.451809	-0.274797	1.36154	0.555171	1.71819	0.829968
Q86SJ2	AMIGO2	1.43593	-1.98094	NaN	0	1.97546	2.19617
Q01433	AMPD2	3.00761	0.821198	3.45037	1.24932	1.59642	0.428123
Q86W34	AMZ2	2.96199	1.45564	2.84747	1.47785	0.0324662	0.0222044
Q9H1A4	ANAPC1	0.556721	0.707021	0.348665	-0.957343	0.840801	-1.66436
Q96DE5	ANAPC16	0.759328	-1.45406	1.08151	-1.87332	0.756545	-0.419258
Q9UJX6	ANAPC2	0.404213	-0.269228	0.00995006	-0.0105634	0.452081	0.258665
Q9UJX5	ANAPC4	0.0890573	0.0873063	0.420033	-0.445013	0.49922	-0.532319
Q9UJX4	ANAPC5	1.87369	1.44714	0.900521	0.379982	1.55706	-1.06716
Q9UJX3	ANAPC7	0.322881	0.191644	0.45777	0.142437	0.0887825	-0.0492067
P16157	ANK1	2.7721	1.45504	2.74238	0.742259	2.00369	-0.712783
Q12955	ANK3	2.15639	-2.25346	NaN	0	3.3562	1.99004
Q9P2R3	ANKFY1	1.79411	0.268791	3.01156	0.804574	2.64569	0.535783
Q8IWZ3	ANKHD1	0.413322	0.167092	0.0318196	0.00979471	0.400407	-0.157297
Q86XL3	ANKLE2	1.90127	0.708243	0.0965331	-0.0298877	2.45247	-0.738131
Q8IV38	ANKMY2	1.56429	-1.33402	2.35802	-0.642207	0.961072	0.691813
O75179	ANKRD17	3.18455	0.655076	3.04148	0.791522	0.764475	0.136446
Q5VYY1	ANKRD22	3.71394	-4.39425	NaN	0	5.13285	4.03048
Q96NW4	ANKRD27	0.417184	-0.248841	1.23454	-0.574934	0.701452	-0.326093
O15084	ANKRD28	2.97087	1.03498	3.76801	1.05791	0.0789202	0.0229335
Q53RE8	ANKRD39	3.1354	1.31758	0.0252878	0.033771	1.77724	-1.2838
Q6AI12	ANKRD40	1.833	-0.70693	2.48155	-0.915888	0.42335	-0.208958
Q9ULJ7	ANKRD50	2.15866	0.913861	2.1229	2.39478	1.63764	1.48091
Q8NB46	ANKRD52	1.05729	0.960942	1.73095	0.809836	0.135152	-0.151106
Q92625	ANKS1A	5.85236	-1.88625	4.55964	-0.545409	6.64363	1.34084
Q9H8Y5	ANKZF1	1.11318	0.274934	2.24267	1.35825	2.18457	1.08332
Q9NQW6	ANLN	3.22848	0.698154	5.26092	-0.46564	5.22749	-1.16379
Q5XXA6	ANO1	2.58476	-3.29013	NaN	0	5.20207	3.81184
Q9NW15	ANO10	3.03121	-1.62171	4.03601	-1.34644	0.645258	0.275273
Q4KMQ2	ANO6	5.52151	-1.63172	4.93783	-1.82001	1.4181	-0.188287
P39687	ANP32A	1.75983	-0.449856	3.33626	-0.623011	0.685964	-0.173155
Q92688	ANP32B	0.522203	-0.1352	1.38132	0.302	3.17955	0.4372
Q9BTT0	ANP32E	0.0642876	0.0242678	0.605683	-0.109814	0.468964	-0.134081
P15144	ANPEP	NaN	0	5.11288	-7.86041	6.44746	-7.07521
P58335	ANTXR2	0.10968	0.0887588	1.80267	1.42062	1.78429	1.33186
P04083	ANXA1	6.07584	2.47153	6.88684	3.50504	4.63918	1.03351
Q9UJ72	ANXA10	0.753756	-1.75415	1.72747	3.83111	6.2661	5.58526
P50995	ANXA11	4.95413	-1.17835	0.243426	0.0370433	6.86393	1.2154
P07355	ANXA2	7.17217	-1.66552	4.48452	-0.865893	5.54439	0.799623
P12429	ANXA3	6.18728	-7.26622	NaN	0	9.83829	7.5434
P09525	ANXA4	6.68049	-2.92053	5.00254	-0.981473	7.11472	1.93905
P08133	ANXA6	4.76871	1.20855	5.45392	1.14413	0.382028	-0.0644255
P20073	ANXA7	1.3372	-0.542921	1.70576	-0.448663	0.221302	0.0942578
Q5VT79;P13928	ANXA8	3.43941	-2.06092	NaN	0	2.98512	1.82302
O76027	ANXA9	2.15907	-6.08233	NaN	0	2.17375	4.87438
Q10567	AP1B1	4.29331	-1.22734	0.192445	0.0352934	6.05259	1.26264
O43747	AP1G1	0.391658	-0.605338	0.648787	-0.733591	0.0829843	-0.128253
O75843	AP1G2	2.60385	-1.1223	3.28832	2.66425	4.77476	3.78654
Q9BXS5	AP1M1	0.443374	0.0987767	2.29042	0.287753	1.21072	0.188976
Q9Y6Q5	AP1M2	4.22547	-4.6975	NaN	0	7.62376	4.43214
P61966	AP1S1	0.681326	-0.228695	4.01413	1.17117	3.93737	1.39986
Q96PC3	AP1S3	5.55639	-3.34444	4.54766	-2.7921	1.58652	0.552349
O95782	AP2A1	1.51022	0.586378	1.7294	0.641682	0.232669	0.0553045
O94973	AP2A2	5.30374	1.57512	2.8866	0.450354	7.03995	-1.12476
Q10567;P63010	AP2B1	1.39852	0.197639	2.0014	0.226915	0.180574	0.0292759
Q96CW1	AP2M1	3.47684	0.475027	3.323	0.507181	0.400615	0.0321536
P53680	AP2S1	1.07224	2.55534	0.939081	0.482631	1.04958	-2.07271
O00203	AP3B1	0.994476	-0.136982	2.11528	-0.325708	1.53891	-0.188726
O14617	AP3D1	0.342162	-0.114904	0.320097	0.114895	1.27419	0.229798
Q9Y2T2	AP3M1	1.07909	0.264285	0.924531	-0.2271	2.96701	-0.491385
P53677	AP3M2	2.16371	-1.2782	1.57045	-0.928018	0.465276	0.350182
Q92572	AP3S1	1.29397	1.90297	1.21843	-0.308974	1.88208	-2.21195
P59780	AP3S2	2.4278	-1.32868	2.55024	2.73317	4.5013	4.06185
Q9Y6B7	AP4B1	1.73342	-0.940853	0.5956	0.360301	2.52757	1.30115
O00189	AP4M1	0.512226	-0.647033	0.982041	-1.03429	0.531434	-0.387259
O43299	AP5Z1	0.0826062	0.070426	0.689233	0.490228	0.756354	0.419802
O14727	APAF1	0.993633	-0.654929	0.297098	-0.300661	0.349878	0.354268
P13798	APEH	5.74862	-1.32819	3.65891	-0.360262	5.93601	0.967926
P27695	APEX1	0.957174	-0.286502	0.809196	-0.0468502	0.998732	0.239652
Q96BI3	APH1A	2.19817	-1.74081	0.728788	-0.596468	1.77491	1.14434
Q8WW43	APH1B	0.97624	-1.69205	NaN	0	1.60176	1.87504
Q9BZZ5	API5	1.00327	0.819953	0.777367	0.580164	0.216353	-0.239789
Q96GX9	APIP	3.85864	2.25596	3.90202	1.59362	1.64877	-0.662342
Q06481	APLP2	6.22632	-2.03764	0.172497	0.0427435	6.26882	2.08038
Q9HDC9	APMAP	5.28407	1.30563	3.35698	-0.709276	6.93691	-2.0149
P04114	APOB	3.58255	-2.28269	0.445933	0.659237	2.66576	2.94193
Q9UH17;P31941	APOBEC3B	0.381601	0.954867	5.28413	3.81512	1.67833	2.86026
Q9NRW3	APOBEC3C	0.153596	-0.250692	0.586947	1.01283	0.739916	1.26352
Q8IUX4	APOBEC3F	2.15931	-2.03064	0.0948271	0.145069	2.59558	2.17571
Q8IUX4;Q9HC16	APOBEC3G	2.21442	-1.9984	NaN	0	4.50082	2.46179
Q0VD83	APOBR	0.702234	-1.33518	0.568315	-0.985295	0.131636	0.349886
P02656	APOC3	0.865677	-0.891074	NaN	0	0.106481	-0.118278
P02649	APOE	2.70865	-1.1407	4.18338	-2.16033	4.98494	-1.01963
O14791	APOL1	3.32608	-0.852007	NaN	0	0.564034	0.26961
Q9BQE5	APOL2	3.21712	-2.30036	2.45758	-1.14765	2.51358	1.15271
Q9BUR5	APOO	2.00634	0.931898	2.59996	0.643195	0.692862	-0.288703
Q6UXV4	APOOL	3.23647	-0.530032	3.65787	-0.860675	2.01944	-0.330644
P05067	APP	3.65953	-0.900626	2.04784	0.474578	4.57129	1.3752
Q9UKG1	APPL1	1.921	-0.311839	0.482239	0.0953309	2.76117	0.40717
Q8NEU8	APPL2	4.49894	-3.49763	3.05815	-2.65382	1.66898	0.843811
P07741	APRT	3.20059	-0.780113	1.92704	0.348438	4.55047	1.12855
P55064	AQP5	3.10341	-1.98663	NaN	0	2.44297	2.27041
O60306	AQR	0.0297679	0.0195751	0.0388847	0.0229206	0.00448154	0.00334549
P10398	ARAF	1.84743	0.952386	0.907247	0.21018	1.70905	-0.742206
Q96P48	ARAP1	2.33715	-1.24937	0.753949	-0.275579	2.3295	0.973794
P48444	ARCN1	3.24527	-0.516404	4.51409	-0.502213	0.0857256	0.0141902
P18085	ARF4	3.43525	-2.52379	3.41493	-1.11751	2.98834	1.40628
P61204;P84085;P84077	ARF5	0.502255	2.70683	5.4977	6.27914	0.875771	3.57232
P62330	ARF6	0.0245467	0.0151224	4.01294	1.29581	3.48546	1.28069
Q8N6T3	ARFGAP1	2.09885	-0.787828	3.71215	-0.936828	0.440363	-0.148999
Q8N6H7	ARFGAP2	2.26102	-0.964274	0.318796	0.248677	2.32043	1.21295
Q9NP61	ARFGAP3	0.760794	-0.216681	5.49552	-0.794635	2.59141	-0.577953
Q9Y6D6	ARFGEF1	3.98394	-1.68428	3.43804	-1.27648	4.27755	0.407802
Q9Y6D5	ARFGEF2	4.20534	-0.874827	1.67228	-0.356864	2.91949	0.517962
Q5TH69	ARFGEF3	0.997111	-0.693568	NaN	0	3.34722	1.16336
P53367	ARFIP1	4.93913	-1.73036	2.76862	-0.614362	6.26722	1.116
P53365	ARFIP2	3.078	-1.06671	3.52032	-0.999882	0.198938	0.0668283
Q13795	ARFRP1	2.60495	-2.47058	1.52091	-1.47579	2.56304	0.994786
P78540	ARG2	1.48285	2.30162	2.97179	3.32826	0.635624	1.02664
Q9NWB6	ARGLU1	1.901	-0.820683	0.941945	0.346735	3.59621	1.16742
Q07960	ARHGAP1	4.07996	-0.69822	3.0184	0.441424	7.44019	1.13964
Q8IWW6	ARHGAP12	2.63195	1.13791	2.10123	1.63693	0.666199	0.499024
Q68EM7	ARHGAP17	1.46363	-0.351904	2.94574	-1.46789	2.74092	-1.11599
Q8N392	ARHGAP18	2.70816	-3.26137	0.919077	1.42554	4.23005	4.68691
Q9UNA1	ARHGAP26	1.15974	-1.08189	3.62075	-1.8354	0.995148	-0.753507
Q6ZUM4	ARHGAP27	4.09612	-2.59561	0.0823787	-0.101334	3.17375	2.49428
Q52LW3	ARHGAP29	0.958707	-1.49063	2.03453	-3.11829	4.82468	-1.62766
Q9NRY4	ARHGAP35	1.80069	-0.756483	1.39063	-0.476001	0.782431	0.280482
P98171	ARHGAP4	0.552635	-0.377388	4.63304	-2.86448	4.34369	-2.48709
Q13017	ARHGAP5	1.70974	0.479163	3.0897	1.52115	3.0349	1.04198
P52565	ARHGDIA	2.69048	0.729427	0.655761	-0.0896041	3.38625	-0.819031
P52566	ARHGDIB	4.71129	-6.91791	NaN	0	5.81317	6.42185
Q92888	ARHGEF1	4.71031	-1.59141	3.46069	-0.731755	5.1616	0.859651
O15013	ARHGEF10	NaN	0	1.2111	-0.864328	0.105947	-0.15528
O15085	ARHGEF11	0.355873	-0.247818	2.20617	-0.356905	0.171669	-0.109087
Q9NZN5	ARHGEF12	0.464637	-0.172986	2.31032	-0.724775	1.8997	-0.551789
Q5VV41	ARHGEF16	3.34206	-3.16696	2.22008	-1.57958	3.02974	1.58738
Q96PE2	ARHGEF17	0.423554	0.813054	0.384741	0.42003	0.238986	-0.393024
A0A590UK10;Q6ZSZ5	ARHGEF18	1.21745	-0.821283	0.757422	-0.530207	0.330762	0.291076
Q92974	ARHGEF2	0.224247	0.0960288	0.661644	0.655818	0.64457	0.55979
Q8N1W1	ARHGEF28	1.01242	-0.634495	1.80759	-1.00762	1.49418	-0.373122
Q8TER5	ARHGEF40	0.483763	-0.432869	0.369459	-0.493658	0.0442827	-0.0607891
Q14155	ARHGEF7	4.63616	-1.07119	4.06398	-0.732717	2.98182	0.338472
O14497	ARID1A	4.28011	-2.81344	5.69672	-3.16971	1.23019	-0.356272
Q8NFD5	ARID1B	0.291519	-0.308645	0.4611	-1.11968	0.374426	-0.811031
Q68CP9	ARID2	0.151208	0.22883	0.860094	-0.910294	1.04609	-1.13912
Q4LE39	ARID4B	0.37158	0.614927	0.329975	-0.233776	0.642198	-0.848703
Q9Y4X5	ARIH1	2.65798	-0.933363	2.92897	-0.710907	0.697152	0.222456
O95376	ARIH2	0.958243	-0.387754	0.480912	-0.124788	0.887578	0.262966
Q96B23	ARK2N	2.55066	1.56677	1.9954	1.87309	NaN	0
P40616	ARL1	1.9111	-0.773415	0.0468875	0.0229756	2.51532	0.796391
P36404	ARL2	4.42867	1.37785	0.920738	0.15026	4.79339	-1.22759
Q9Y2Y0	ARL2BP	1.46567	2.12189	1.95554	2.45119	0.156187	0.3293
P36405	ARL3	2.28139	0.35642	3.71083	-0.696462	6.13706	-1.05288
P56559	ARL4C	1.00183	0.890935	0.468738	0.322863	0.70562	-0.568072
Q15041	ARL6IP1	1.72364	-0.590612	3.01223	-0.919513	1.19619	-0.328901
Q66PJ3	ARL6IP4	1.9152	0.449519	0.261932	-0.12688	2.01727	-0.576398
O75915	ARL6IP5	3.93822	-1.2928	1.8907	-0.406864	4.33043	0.885934
Q8N6S5	ARL6IP6	0.296538	0.412649	0.0394495	-0.0177485	0.377152	-0.430397
Q96BM9	ARL8A	0.580189	0.577264	0.315241	0.463327	0.0667048	-0.113936
Q9NVJ2	ARL8B	3.26386	-0.666703	0.683412	-0.100388	3.566	0.566314
Q9NVT9	ARMC1	1.24273	3.25571	0.102406	0.0394023	1.55228	-3.2163
Q8N2F6	ARMC10	2.97994	0.722782	1.93264	1.14718	0.8012	0.424394
Q6NXE6	ARMC6	1.23541	1.26921	2.95584	0.595735	0.747524	-0.673474
Q8IUR7	ARMC8	0.355033	-0.118221	0.844334	-0.178147	0.259909	-0.059926
Q7Z3E5	ARMC9	0.0213689	0.0282432	2.60955	-1.85388	3.48145	-1.88212
Q9UH62	ARMCX3	1.66078	0.545014	1.46325	0.849902	0.681208	0.304889
Q5T2E6	ARMH3	0.728195	0.406951	1.724	-0.686567	3.00853	-1.09352
Q9H993	ARMT1	1.20641	0.593835	0.709797	0.468966	0.147718	-0.12487
Q92747	ARPC1A	3.12526	-0.895459	1.06544	-0.287568	2.27885	0.607891
O15143	ARPC1B	2.9121	-0.492214	0.730268	-0.25864	0.839727	0.233574
O15144	ARPC2	2.90852	-0.699746	4.32186	-0.415589	1.72928	0.284157
O15145	ARPC3	2.09852	-0.545379	0.644566	-0.204985	1.52004	0.340394
P59998	ARPC4	1.6118	-0.651858	1.44174	-0.526601	0.565779	0.125257
O15511	ARPC5	3.42883	-0.888352	3.11885	-0.776779	0.743557	0.111573
Q9BPX5	ARPC5L	0.71486	0.297178	1.27739	0.463042	0.329089	0.165864
Q7Z6K5	ARPIN	5.10024	-1.8998	1.65626	1.03964	4.37109	2.93944
P56211	ARPP19	2.17596	-0.472033	2.12253	-0.499225	0.0821448	-0.0271916
P49407	ARRB1	5.16738	-1.53133	4.51045	-1.0906	4.19255	0.440732
P32121	ARRB2	3.48495	2.39671	2.5283	1.98593	0.506412	-0.410772
Q8N5I2	ARRDC1	2.50286	-1.3461	2.1412	1.99098	3.66592	3.33708
P15289	ARSA	2.19516	0.848881	2.36549	-0.688153	4.42821	-1.53703
P15848	ARSB	0.759144	-0.348573	2.58919	-1.16885	1.7533	-0.820275
Q9HBK9	AS3MT	1.30131	1.32113	4.27897	1.90015	NaN	0
Q13510	ASAH1	3.69658	-3.57809	2.68748	-2.31297	3.47229	1.26511
O43150	ASAP2	0.0530018	0.115935	0.859553	-0.586408	0.486036	-0.702343
Q9NWX5	ASB6	0.80116	-2.78171	0.273473	0.655346	1.59056	3.43706
Q96DX5	ASB9	1.00177	0.777588	2.40711	1.08025	0.4833	0.302663
Q9H1I8	ASCC2	2.07098	-1.45927	2.37911	-1.76658	1.16939	-0.307313
Q8N3C0	ASCC3	0.0254678	-0.0335681	2.1988	-1.02467	1.30247	-0.991099
L0R819	ASDURF	0.966869	1.16684	0.217899	-0.167133	1.40085	-1.33398
Q9UBL3	ASH2L	1.71874	-0.652552	0.879786	0.180156	2.59154	0.832708
P04424	ASL	4.90785	-1.16142	1.66998	0.32214	6.02401	1.48356
O95671	ASMTL	5.23843	5.40039	3.88358	4.25913	1.51561	-1.14126
P08243	ASNS	5.18801	1.03939	5.14974	0.888488	1.42911	-0.150898
Q12797	ASPH	5.45536	-4.1835	4.92815	-4.81908	1.44608	-0.635573
Q9BZE9	ASPSCR1	2.7171	0.959506	1.45369	-0.289721	3.65384	-1.24923
Q7L266	ASRGL1	NaN	0	2.74274	-1.94179	4.0584	-1.6527
P00966	ASS1	5.25008	-2.89039	3.52405	3.03067	6.04827	5.92106
Q8NBU5	ATAD1	2.89994	-0.732254	0.934291	-0.172739	2.66194	0.559515
Q6PL18	ATAD2	1.19743	-0.534212	0.450315	0.343046	1.40118	0.877259
Q9NVI7	ATAD3A	1.45665	-0.249993	2.74509	0.274503	3.2883	0.524496
Q9NVI7;Q5T9A4	ATAD3B	1.70908	0.34823	1.27148	0.377309	0.109415	0.029079
O95260	ATE1	1.35735	0.243623	1.51043	-0.418835	3.05276	-0.662458
P15336	ATF2	0.441407	-0.312967	0.00254399	-0.00303555	NaN	0
Q99941	ATF6B	0.90878	0.681558	0.81404	0.381135	0.375905	-0.300424
P17544	ATF7	0.291342	-0.301226	0.000175977	0.000152747	0.308087	0.301378
Q6VMQ6	ATF7IP	1.77996	1.52331	0.859619	1.20975	NaN	0
Q9BSB4	ATG101	0.298195	0.150451	0.0885005	0.0929155	0.0605925	-0.0575356
O75143	ATG13	0.924626	0.343888	1.65723	2.42563	1.7506	2.08174
Q676U5	ATG16L1	0.323095	0.481306	3.20656	-0.870694	1.38216	-1.352
Q2TAZ0	ATG2A	0.913592	-0.793692	0.472374	-0.579059	0.190339	0.214633
Q9NT62	ATG3	0.0906298	-0.102071	0.306698	-0.249487	0.151787	-0.147416
Q9Y4P1	ATG4B	0.595539	0.379368	0.816267	0.501786	0.310026	0.122417
Q9H1Y0	ATG5	0.861684	0.877996	4.64956	-1.11747	2.51391	-1.99547
O95352	ATG7	4.34777	-1.20908	4.70265	-1.22523	0.072997	-0.01615
Q7Z3C6	ATG9A	0.406078	0.477164	0.100783	0.122085	0.43959	-0.355079
P31939	ATIC	6.07577	-0.515975	2.48941	-0.36024	1.44075	0.155735
Q8WXF7	ATL1	3.27012	-2.57087	NaN	0	3.67172	2.65587
Q8NHH9	ATL2	1.9753	-0.35275	3.71067	-0.697191	3.22096	-0.34444
Q6DD88	ATL3	4.05265	-1.34381	5.39666	-1.66193	1.64771	-0.318123
Q13315	ATM	1.46956	0.368042	2.04742	-0.397846	3.0687	-0.765888
P54259	ATN1	1.56216	1.23991	2.16149	0.666178	NaN	0
O00244	ATOX1	0.0854125	0.0413899	1.54546	-0.411872	1.33617	-0.453262
P98196	ATP11A	3.5653	-1.89777	0.48627	-0.713517	1.10789	1.18425
Q8NB49	ATP11C	2.31721	-1.61454	2.80035	-1.3447	0.372266	0.269838
Q9HD20	ATP13A1	0.718848	-0.10193	5.0324	1.15631	5.6482	1.25824
Q9NQ11	ATP13A2	1.7851	-0.893321	NaN	0	0.126214	0.222557
Q9H7F0	ATP13A3	1.10716	-1.04283	0.162822	-0.175944	1.25122	0.86689
P05023;P13637;P50993	ATP1A1	5.96939	-1.33899	2.82763	0.453341	6.8981	1.79233
P05026	ATP1B1	5.08535	-4.09497	2.44498	-1.24989	5.60668	2.84508
P54709	ATP1B3	0.940682	0.317535	2.99812	0.806519	1.96469	0.488984
P16615	ATP2A2	4.90105	-1.25294	5.45719	-0.903917	2.77926	0.34902
P20020	ATP2B1	4.63673	-4.64015	4.7037	-4.83241	0.979725	-0.192268
P23634;Q16720;P20020;Q01814	ATP2B4	2.12111	0.660741	2.57233	0.472359	0.669551	-0.188382
P98194	ATP2C1	5.00479	-1.42654	2.19627	-0.268606	5.30486	1.15794
P25705	ATP5F1A	2.15261	0.612009	0.11463	-0.0394694	2.41899	-0.651479
P06576	ATP5F1B	3.11718	0.843081	0.249765	0.0736677	3.22349	-0.769413
P36542	ATP5F1C	1.95765	0.630118	0.054634	0.0222584	1.91568	-0.60786
P30049	ATP5F1D	2.14064	0.361269	0.22258	-0.0718867	1.86728	-0.433156
Q9UII2	ATP5IF1	1.07395	0.595518	1.39216	1.2561	0.714084	0.660581
P56385	ATP5ME	4.06496	0.861452	1.41491	0.375552	2.45703	-0.4859
P56134	ATP5MF	3.19096	0.839786	0.701219	0.173085	3.54115	-0.666701
O75964	ATP5MG	2.19737	0.502502	0.195864	-0.050504	2.63244	-0.553006
P56378	ATP5MJ	0.211154	-0.685257	0.357768	-1.06893	1.35503	-0.383674
Q96IX5	ATP5MK	2.15577	0.871907	0.0713917	0.0274766	2.68897	-0.84443
P24539	ATP5PB	2.65579	0.661355	2.78431	0.131076	2.82935	-0.530279
O75947	ATP5PD	3.19955	0.645321	1.79966	0.160748	3.13163	-0.484573
P48047	ATP5PO	4.14598	0.597721	0.25137	0.0649101	2.85862	-0.532811
Q15904	ATP6AP1	5.05832	1.2101	5.32968	-1.14651	7.42653	-2.35661
O75787	ATP6AP2	1.06705	0.736655	2.55757	-1.09519	2.81783	-1.83185
Q93050	ATP6V0A1	3.50389	-2.43251	2.86814	-1.67282	1.58238	0.759687
Q9Y487	ATP6V0A2	0.668392	-0.833048	1.80791	-1.76469	1.65157	-0.931642
P27449	ATP6V0C	0.0147021	-0.0813764	0.586369	1.86538	0.434811	1.94676
P61421	ATP6V0D1	3.31241	-1.25709	4.34207	-1.34609	0.361578	-0.0889997
P38606	ATP6V1A	0.499574	0.189968	0.605129	0.408004	0.316313	0.218037
P21281	ATP6V1B2	3.99892	0.571336	4.73996	0.673012	0.973794	0.101676
P21283	ATP6V1C1	1.91542	-0.468287	2.72369	-0.448408	0.0693598	0.0198789
Q9Y5K8	ATP6V1D	1.84434	0.297146	3.10457	0.981108	2.73106	0.683961
Q96A05;P36543	ATP6V1E1	0.0313192	0.179661	0.684841	-1.87197	0.814817	-2.05163
Q16864	ATP6V1F	0.269716	0.394397	0.121797	0.0513603	0.283969	-0.343037
O75348	ATP6V1G1	1.02656	0.201233	2.12193	0.537235	1.48928	0.336002
Q9UI12	ATP6V1H	0.482859	0.181871	0.851165	0.309063	0.285687	0.127192
O43520	ATP8B1	1.64187	-2.21397	NaN	0	2.85518	2.95845
O75110	ATP9A	3.83953	-4.46752	NaN	0	5.27829	3.67695
Q5TC12	ATPAF1	1.6443	-0.672202	1.41402	0.56745	2.81332	1.23965
Q8N5M1	ATPAF2	0.469868	0.37745	2.56226	0.621631	0.328275	0.244181
Q13535	ATR	2.67395	1.2964	0.495845	0.253341	2.07968	-1.04306
Q8WXE1	ATRIP	1.00256	-0.704933	0.213451	-0.197363	NaN	0
O75882	ATRN	2.85607	-1.44863	0.340221	-0.216289	3.01749	1.23235
P46100	ATRX	3.87375	1.13704	1.56205	0.839087	0.591718	-0.297955
Q9UBB4	ATXN10	1.63549	-0.777441	2.30609	-0.837293	0.127881	-0.0598521
Q99700	ATXN2	0.258763	-0.149565	1.54025	0.364483	1.36552	0.514048
Q8WWM7	ATXN2L	0.272513	0.100441	0.564632	-0.820804	0.817216	-0.921245
Q13825	AUH	1.3232	-0.712682	0.656298	0.532372	1.87123	1.24505
Q9Y679	AUP1	3.50031	-0.685656	2.8303	-0.457963	2.27699	0.227694
O14965	AURKA	0.404651	0.0831598	3.94798	-0.831723	4.36529	-0.914883
Q96GD4	AURKB	1.95936	1.929	0.597821	0.472835	1.73102	-1.45617
Q9NQS1	AVEN	0.179913	-0.143918	0.140687	-0.235498	0.0554899	-0.0915809
Q8NBF6	AVL9	0.462602	-0.97722	0.00300269	-0.00744502	0.471712	0.969775
P30530	AXL	0.341605	-0.257524	4.28031	-0.834069	1.14119	-0.576545
Q9Y2C3	B3GALT5	1.38546	-2.53587	NaN	0	1.84785	2.53033
Q96L58	B3GALT6	1.52252	-1.47465	1.1384	-1.16385	0.981693	0.3108
O94766	B3GAT3	2.13625	2.37693	0.155383	-0.048001	2.70474	-2.42493
Q6Y288	B3GLCT	NaN	0	1.59362	-2.72648	1.00264	-1.71936
Q9Y2A9	B3GNT3	5.11737	-3.6721	NaN	0	4.79084	3.56982
Q8NFL0	B3GNT7	NaN	0	1.81754	-1.96208	2.41659	-1.58757
P15291	B4GALT1	5.42354	-3.94332	4.12891	-2.60942	4.26222	1.3339
Q9UBV7	B4GALT7	0.916592	-1.33297	1.27076	-0.966958	0.290321	0.366016
O43505	B4GAT1	0.529257	-0.225362	3.04729	-1.22992	4.49569	-1.00456
Q9NWV8	BABAM1	1.00236	1.75418	0.815314	1.66205	0.0296492	-0.0921335
Q9NXR7	BABAM2	2.02241	0.480766	1.35909	0.351266	0.724307	-0.129499
Q92934	BAD	1.39668	-0.813611	0.172549	-0.117901	1.45336	0.695709
O95816	BAG2	3.03508	0.756672	0.0319209	0.0204563	2.16199	-0.736216
O95817	BAG3	5.07945	1.71082	3.86624	-0.954628	7.14526	-2.66545
Q9UL15	BAG5	2.96644	-0.56857	1.10254	0.258282	3.60953	0.826852
P46379	BAG6	3.13788	-0.452644	2.8935	-0.506229	0.338937	-0.0535846
Q9UQB8	BAIAP2	6.0904	-0.897092	6.7325	-1.37664	5.33012	-0.47955
Q9UHR4	BAIAP2L1	6.31765	-2.64484	7.06191	-2.22194	3.09284	0.422904
Q16611	BAK1	0.212429	-0.0967841	0.103957	0.200894	0.196199	0.297678
O75531	BANF1	1.21228	-0.364428	2.59255	-1.11402	3.11213	-0.749593
Q8IXM2	BAP18	3.59204	2.08708	3.69893	1.31068	2.11551	-0.776397
P80723	BASP1	NaN	0	5.49461	-7.73465	6.3363	-7.69245
Q07812	BAX	2.33955	0.571051	5.65875	1.66857	4.21371	1.09752
Q9NRL2	BAZ1A	1.60975	0.774695	3.05233	0.996429	0.452539	0.221734
Q9UIG0	BAZ1B	0.998049	0.182858	2.52253	0.505848	1.66074	0.322991
Q9UIF9	BAZ2A	1.46073	-0.148028	0.0194184	-0.00322517	3.03684	0.144803
P50895	BCAM	3.63907	-0.921707	1.77862	1.15748	3.49044	2.07919
Q9UHQ4	BCAP29	0.488973	-1.25476	1.85966	-2.82672	1.06101	-1.57196
P51572	BCAP31	0.956168	0.092754	4.34954	-0.924091	5.72448	-1.01684
P56945	BCAR1	0.97641	-0.186147	2.63336	-0.281759	0.606529	-0.0956116
O75815	BCAR3	3.31652	1.62434	1.37455	0.474072	2.86657	-1.15027
O75934	BCAS2	1.59159	0.246325	0.374757	0.0462766	1.47966	-0.200048
Q9H6U6	BCAS3	1.06063	0.379393	2.87706	1.30693	2.24017	0.92754
O15382	BCAT2	2.17827	0.300776	3.75424	1.61368	3.97567	1.3129
Q9P287	BCCIP	2.37725	0.716688	2.0216	-0.709902	5.06675	-1.42659
P12694	BCKDHA	2.4498	0.629365	4.49053	1.50276	3.37189	0.873396
P21953	BCKDHB	1.83489	0.37174	2.67871	1.39855	2.77394	1.02681
O14874	BCKDK	1.26327	0.249497	1.03799	-0.270428	2.2318	-0.519925
O95999	BCL10	0.726276	-0.478602	2.30672	-0.964657	0.80011	-0.486055
Q07817	BCL2L1	0.865935	-1.68465	0.608715	-1.20995	0.993605	0.474707
Q9BXK5	BCL2L13	2.26429	0.744285	3.09625	1.01891	0.778197	0.274621
Q5TBC7	BCL2L15	3.24617	-3.47499	NaN	0	4.14288	3.81006
Q8WUZ0	BCL7C	0.968074	1.07333	2.84965	1.79469	0.701371	0.721357
Q86UU0	BCL9L	0.745976	0.410408	2.43809	-0.553004	2.25878	-0.963412
Q9NYF8	BCLAF1	0.173853	0.0786103	0.559691	0.233795	0.311372	0.155185
P11274	BCR	2.46387	-0.930464	0.823474	0.812225	2.17279	1.74269
Q9Y276	BCS1L	5.94204	1.4117	3.52089	0.462989	6.60379	-0.948712
Q02338	BDH1	2.50888	-0.598697	4.08483	3.29888	5.31169	3.89758
Q9BUT1	BDH2	3.57441	-2.11764	1.0952	0.710017	4.07912	2.82766
Q14457	BECN1	0.280097	0.104769	0.26132	0.148205	0.0924196	0.0434361
O15155	BET1	6.05776	-2.63699	1.14798	0.683422	5.00731	3.32041
Q9NYM9	BET1L	2.10757	-0.69679	3.54753	-1.79094	3.23121	-1.09415
Q8TD16	BICD2	0.555208	0.140247	1.49538	0.596989	1.35528	0.456742
O00499	BIN1	0.0853731	0.0574819	1.21763	0.896829	1.81047	0.839347
Q9NQY0	BIN3	2.49102	3.11512	3.14383	3.29432	NaN	0
Q9NR09	BIRC6	2.31614	0.546068	0.187466	0.0377558	2.9412	-0.508312
Q13867	BLMH	0.55203	-0.295389	2.35564	-1.29731	2.02509	-1.00192
Q6QNY1	BLOC1S2	1.1235	0.338239	1.79669	-0.721928	2.8646	-1.06017
Q9NUP1	BLOC1S4	0.0310816	0.0499333	0.680021	0.347688	0.283048	0.297754
P53004	BLVRA	2.91424	1.11852	1.79335	-0.58888	6.08463	-1.7074
P30043	BLVRB	4.56408	-0.608454	4.84463	1.36742	6.83317	1.97588
P36894	BMPR1A	1.18938	-0.49192	0.18519	0.124637	1.25935	0.616557
Q13873	BMPR2	2.82329	-2.13154	NaN	0	2.59194	2.0297
Q14692	BMS1	2.56633	0.446436	1.81158	0.270507	1.01893	-0.175929
Q12981	BNIP1	2.84792	-1.26873	0.437198	-0.167725	3.59267	1.101
Q9H3K6	BOLA2B	1.71236	-0.451841	3.82659	-0.996143	2.67697	-0.544302
Q53S33	BOLA3	0.235875	0.0722672	3.23178	-0.979949	4.09307	-1.05222
Q14137	BOP1	2.16815	0.61875	2.18287	-0.122983	3.12132	-0.741732
Q969J3	BORCS5	0.330051	0.427763	0.153155	0.187721	0.269576	-0.240043
P07738	BPGM	3.86696	-4.63952	0.530615	-0.670608	4.79886	3.96891
Q86WA6	BPHL	0.269161	-0.0766342	1.78613	0.916387	2.40808	0.993021
O95861	BPNT1	0.308172	-0.0937201	1.91484	0.404123	2.01375	0.497843
Q9NX62	BPNT2	0.314811	-0.479363	0.480952	-0.818587	0.193273	-0.339223
Q12830	BPTF	0.679771	0.446907	2.0306	0.880362	0.740839	0.433455
Q7Z569	BRAP	1.20825	-0.729778	0.12821	-0.265315	0.285858	0.464463
Q6PJG6	BRAT1	4.93982	1.65239	4.55474	0.922935	3.63934	-0.729453
P46736	BRCC3	0.853017	0.321852	0.0950762	0.0335871	0.755789	-0.288265
P25440	BRD2	0.0376097	0.038228	0.828878	0.407109	0.784524	0.368881
O60885	BRD4	0.763375	2.13409	0.866949	2.37971	0.053962	0.245612
Q9NPI1	BRD7	1.23298	-1.00951	0.277038	-0.317245	0.754311	0.692265
Q9H0E9	BRD8	0.491676	0.500934	1.38123	-0.423155	1.292	-0.924088
Q9H8M2	BRD9	1.15312	-1.01579	1.74996	-1.00417	0.00967039	0.0116167
O95415	BRI3	3.21436	-1.60143	0.944822	0.220976	4.22303	1.8224
Q8WY22	BRI3BP	3.86022	-1.70993	3.06809	-0.788445	3.30655	0.921484
Q8TDN6	BRIX1	1.07309	-0.264178	0.0788488	0.0173335	1.24149	0.281511
Q8WUW1	BRK1	0.468697	-0.405617	2.18795	-1.04709	1.04395	-0.641472
Q9HCU9	BRMS1	0.436471	-1.28636	0.466459	-1.366	0.183261	-0.0796413
Q5VW32	BROX	5.36409	-1.76598	1.98496	-0.481928	4.95568	1.28406
Q96G97	BSCL2	0.997265	-1.49668	1.26803	-1.81485	0.572857	-0.318163
Q9NW68	BSDC1	0.0627111	0.10725	0.150498	-0.289676	0.220126	-0.396926
P35613	BSG	3.80296	0.841557	0.135426	-0.0292263	4.47523	-0.870783
O14981	BTAF1	0.0692285	-0.0780482	0.966308	0.603165	0.947797	0.681213
Q9BX70;Q9H0C5	BTBD2	3.98953	4.19499	4.56505	4.16178	NaN	0
P20290	BTF3	1.88375	0.888334	0.539326	0.258878	1.25564	-0.629456
Q96K17	BTF3L4	0.129436	0.0856347	0.555157	-0.209975	0.929151	-0.295609
O43683	BUB1	0.059909	0.0557779	1.66113	-0.471557	1.01809	-0.527335
O60566	BUB1B	0.242427	0.242115	0.315436	-0.56402	0.629865	-0.806135
O43684	BUB3	1.71714	0.200768	1.15938	-0.13124	3.43382	-0.332008
Q9BRD0	BUD13	0.187879	0.152002	1.45455	-0.657803	1.79694	-0.809805
O43709	BUD23	0.661144	0.158339	2.02815	0.602977	1.85186	0.444638
P41223	BUD31	1.05923	0.145316	2.35341	0.392745	2.66318	0.247429
Q13895	BYSL	2.79348	0.659494	0.805023	-0.162635	3.40795	-0.822129
Q7L1Q6	BZW1	3.29964	-0.624884	0.109987	-0.0348907	3.08462	0.589993
Q9Y6E2	BZW2	0.388568	-0.528317	0.335146	-0.100342	0.366658	0.427975
Q9H0W9	C11orf54	5.41288	-2.0608	5.4326	-1.15414	4.78158	0.906663
Q9H3H3	C11orf68	0.825102	0.787649	2.33015	-0.854777	2.20429	-1.64243
E9PRG8	C11orf98	4.01664	0.939632	0.170828	0.0699458	3.34729	-0.869687
Q8WUR7	C15orf40	0.0167903	0.0322262	0.849522	-0.533133	0.535386	-0.56536
Q9HAS0	C17orf75	3.05209	-1.18262	2.40115	-0.977861	0.806719	0.204759
Q32NC0	C18orf21	0.268953	0.252474	0.80255	0.635368	NaN	0
Q13901	C1D	0.933227	-1.30625	0.128688	-0.332992	0.556856	0.973257
Q9NS00	C1GALT1	2.61179	-2.50161	2.21933	-1.78113	1.20722	0.720479
Q6ZSJ8	C1orf122	2.99193	1.09884	2.991	1.27799	0.506895	0.179143
Q9H425	C1orf198	0.791198	-1.54482	1.48113	-1.62921	0.0447716	-0.0843992
Q07021	C1QBP	2.08744	1.23313	0.183942	0.131809	2.49526	-1.10132
Q9Y426	C2CD2	3.36924	-1.28428	0.527469	-0.231534	3.10796	1.05274
Q86YS7	C2CD5	2.79188	1.76313	2.62592	1.80056	0.0397206	0.0374241
Q9BVC5	C2orf49	0.28876	0.617804	0.246442	0.580061	0.0121987	-0.0377426
Q3KRA6	C2orf76	0.616404	0.625921	0.289206	-0.392427	0.822901	-1.01835
P01024	C3	0.326864	-0.292312	NaN	0	3.01612	1.49414
Q49AR2	C5orf22	0.995703	-0.493329	1.11464	-0.434989	0.106416	0.0583396
Q7Z6I8	C5orf24	3.6921	1.28012	4.00333	0.989741	1.452	-0.290381
Q5T0Z8	C6orf132	3.39711	-3.18757	NaN	0	4.60494	3.45837
O95873	C6orf47	0.193431	-0.201646	0.872869	-0.266081	0.0699662	-0.0644345
Q6UWU4	C6orf89	0.123046	-0.175473	0.224574	-0.327714	0.119184	-0.152241
Q9BRJ6	C7orf50	0.857206	-0.429724	0.0524793	0.036763	1.381	0.466487
Q9H7E9	C8orf33	1.44393	0.449621	1.88095	0.501937	0.118838	0.0523162
Q6P1X6	C8orf82	4.7768	-0.746964	2.75495	-0.567424	1.37616	0.17954
Q9NZ63	C9orf78	1.69134	0.763534	0.489124	0.180866	2.22998	-0.582668
P35219	CA8	NaN	0	5.63678	-6.05536	5.84418	-5.26213
Q9H8G2	CAAP1	1.87762	2.35018	4.91357	2.86551	NaN	0
Q9Y376	CAB39	2.53447	-1.34906	0.767231	-0.344007	2.88124	1.00505
Q9H9S4	CAB39L	1.81667	-1.83592	0.897453	-0.93194	2.45395	0.903977
P54289	CACNA2D1	2.02462	-1.83335	3.08813	-2.96491	3.46695	-1.13156
Q8WUQ7	CACTIN	2.53051	1.05318	1.6957	1.57806	0.590248	0.524873
Q86Y37	CACUL1	0.126096	0.17761	0.107302	-0.175332	0.276184	-0.352942
Q9HB71	CACYBP	0.957293	0.314794	1.51053	0.28898	0.0575132	-0.0258141
P27708	CAD	5.1738	0.894792	6.08079	0.837591	0.859138	-0.0572004
P22676	CALB2	5.3176	6.00877	3.46911	6.27371	0.155538	0.264938
Q9P1Z2	CALCOCO1	2.75469	-1.49807	0.78141	-0.375393	3.00665	1.12267
Q13137	CALCOCO2	3.77349	-1.25113	2.26043	-0.69572	2.10043	0.555406
Q05682	CALD1	5.34605	1.66915	3.22392	2.43539	1.57602	0.766244
P27797	CALR	1.10844	-0.236423	1.95127	-0.317791	0.309357	-0.0813684
O43852	CALU	3.29211	-1.01054	3.20533	-0.993702	0.0494837	0.0168414
Q14012	CAMK1	2.27756	1.05549	0.68792	0.855365	NaN	0
Q13555;Q9UQM7;Q13557;Q13554	CAMK2D	4.19615	-1.5035	5.11341	-1.79546	1.76192	-0.291957
Q13555	CAMK2G	3.96032	-2.0265	2.42761	-1.10817	3.27581	0.918326
P49069	CAMLG	2.09127	1.78012	0.833607	0.200993	2.40715	-1.57912
Q9P1Y5	CAMSAP3	3.04865	-2.92946	NaN	0	3.34467	2.78345
Q86VP6	CAND1	1.0298	-0.393281	1.57705	-0.29618	0.268989	0.0971003
Q8WVQ1	CANT1	4.16534	-1.27503	4.06093	-1.54275	1.91788	-0.267725
P27824	CANX	6.05956	-1.18837	4.97034	-0.724267	4.84169	0.464103
Q01518	CAP1	3.76432	-0.43505	4.63583	-0.69899	3.14682	-0.26394
P40123	CAP2	3.18764	3.64688	0.359635	0.0831822	3.88313	-3.5637
P40121	CAPG	1.54993	0.241132	3.14568	0.587508	2.94369	0.346376
P07384	CAPN1	5.70587	-1.40731	3.30262	-0.490908	4.93079	0.916401
P17655	CAPN2	4.7008	0.897654	1.8004	0.274857	4.00052	-0.622797
O15484	CAPN5	2.8704	-3.18014	NaN	0	4.34568	3.49447
P04632	CAPNS1	1.01926	0.0895106	0.866582	0.128156	0.219428	0.0386457
Q14444	CAPRIN1	1.44235	0.426175	1.75861	0.38758	0.0911033	-0.0385952
Q13938	CAPS	5.5186	-4.57113	NaN	0	4.67172	4.25624
P52907	CAPZA1	2.87058	-0.402241	1.65899	-0.256264	1.08164	0.145977
P47755	CAPZA2	0.488187	-0.244565	0.123096	-0.0663096	0.330532	0.178256
P47756	CAPZB	0.711296	-0.219894	1.1692	-0.3434	0.294308	-0.123506
Q96LW7	CARD19	0.208514	-0.24793	0.234674	0.222751	0.423007	0.470681
Q9Y2V2	CARHSP1	2.40204	-0.92521	3.45151	-1.17818	0.917732	-0.252972
Q86X55	CARM1	3.15509	2.23886	5.25716	1.93502	0.560714	-0.303843
Q5VZK9	CARMIL1	3.57899	-3.19824	0.731675	-2.1287	0.391416	1.06954
P49589	CARS1	1.29115	0.375009	5.50689	-1.38122	5.13027	-1.75623
Q9HA77	CARS2	4.20107	2.42041	3.99088	1.53185	2.40075	-0.888568
O14936	CASK	2.46276	-2.17365	0.930898	1.43984	3.21803	3.61349
Q8WXE0	CASKIN2	NaN	0	0.262837	-0.482656	0.39156	-0.47226
Q92851	CASP10	2.13416	-1.33801	NaN	0	2.43454	1.06396
P42574	CASP3	0.861498	0.365265	0.0319077	0.0106826	1.00221	-0.354583
P55212	CASP6	1.33348	1.20477	1.09216	0.438882	1.07753	-0.765885
P55210	CASP7	3.84571	-2.23961	2.73278	-1.68724	1.35466	0.552371
Q14790	CASP8	0.29058	-0.156495	3.41977	0.679912	2.35745	0.836407
P20810	CAST	3.23374	0.691798	1.17772	-0.0740862	4.25925	-0.765884
Q03135;P56539	CAV1	1.10367	-0.231593	3.993	-1.75292	4.50675	-1.52132
P51636	CAV2	1.93508	-1.93263	3.4722	-2.7625	0.992695	-0.829867
Q6NZI2	CAVIN1	5.12667	2.05413	2.48335	-0.379786	6.41979	-2.43392
O95810	CAVIN2	5.04252	6.05479	5.082	5.71916	NaN	0
Q969G5	CAVIN3	0.925697	0.656387	3.99985	-2.59915	4.13928	-3.25553
Q13951	CBFB	4.17756	0.710943	4.06872	1.52142	3.26809	0.810478
P22681;Q13191	CBL	NaN	0	1.54057	-3.05137	1.24133	-1.88717
Q75N03	CBLL1	1.43222	0.688721	0.71975	1.12821	0.276901	0.439487
P16152	CBR1	2.78199	0.53961	6.16072	1.97439	5.58815	1.43478
O75828	CBR3	1.32899	3.48761	0.908763	2.0373	0.558288	-1.45031
P35520	CBS	5.66974	2.49075	4.69593	2.30278	0.630061	-0.187971
P83916	CBX1	1.27808	0.806252	0.0349482	0.0215006	1.92987	-0.784751
Q13185	CBX3	2.13439	0.409245	3.07955	0.474543	0.327246	0.0652981
O00257	CBX4	0.103272	-0.0761666	0.158934	0.108413	0.253084	0.184579
Q13185;P45973	CBX5	2.58516	-0.867947	1.29389	-0.668232	0.449078	0.199714
Q9HC52	CBX8	0.251459	0.0640794	1.41124	0.242893	0.960396	0.178813
Q6P1N0	CC2D1A	0.812164	0.262414	3.75192	1.17873	2.97579	0.916314
Q5T0F9	CC2D1B	0.654441	-0.268528	2.38487	-0.73933	1.83895	-0.470802
Q8IX12	CCAR1	0.0589109	0.0389727	0.702116	0.323992	0.516891	0.285019
Q8N163	CCAR2	3.61147	0.680338	4.56068	1.24596	3.61562	0.565622
Q96A19	CCDC102A	1.39719	1.32877	1.03185	0.926443	0.324975	-0.402324
Q96NT0	CCDC115	2.24962	-3.58485	2.37739	-3.74744	0.410219	-0.162591
Q8IWD4	CCDC117	1.18339	2.40439	3.61747	3.72826	0.716251	1.32387
Q8WUD4	CCDC12	0.485973	-0.278378	0.416911	0.115943	0.96153	0.394321
Q96CT7	CCDC124	1.49657	0.400381	1.59393	0.391047	0.0210652	-0.00933361
Q96EE4	CCDC126	1.22922	-1.21026	0.455555	-0.463256	2.14227	0.747003
Q96BQ5	CCDC127	2.80173	-1.38059	0.986196	0.450737	5.00419	1.83133
Q9H6E4	CCDC134	1.67584	0.475984	0.650896	-0.310383	2.53362	-0.786367
Q6PK04	CCDC137	1.19753	1.08273	0.0549129	0.0156913	1.49545	-1.06704
Q9P0B6	CCDC167	0.749944	-1.02646	1.06334	-1.36101	0.256898	-0.334547
O60826	CCDC22	0.0421822	-0.0208998	4.06683	-0.843186	2.89224	-0.822287
Q86WR0	CCDC25	1.3744	0.476507	3.9763	3.25139	4.20673	2.77488
Q96MW1	CCDC43	1.21955	-0.469222	2.97807	1.11502	3.89358	1.58424
Q96A33	CCDC47	1.01452	-0.295507	0.961312	-0.246058	0.275059	0.049449
Q8IVM0	CCDC50	1.58619	0.540513	2.14886	-0.32418	3.09999	-0.864693
Q96ER9	CCDC51	3.63045	-0.981617	0.149249	0.0255407	4.40053	1.00716
Q9P031	CCDC59	0.859509	1.43911	0.600471	1.1513	0.104693	-0.287807
Q16204	CCDC6	3.6758	-1.31287	0.0667725	-0.0479256	3.077	1.26495
Q8N9Z2	CCDC71L	2.27242	1.03451	4.10045	1.9177	2.99837	0.883196
Q9H6F5	CCDC86	3.46738	1.06416	2.59934	1.1932	0.274702	0.129037
Q3V6T2	CCDC88A	2.05242	1.32237	1.67546	-0.185889	2.8466	-1.50826
Q9Y3X0	CCDC9	1.14197	-0.496045	1.52449	-0.411485	0.202973	0.0845604
Q9GZT6	CCDC90B	0.688583	-1.05975	1.32543	-1.70682	1.13854	-0.64707
Q567U6	CCDC93	0.385811	-0.54442	1.03325	-0.989924	0.537999	-0.445504
Q96F63	CCDC97	0.73056	1.492	1.61033	1.99121	0.203735	0.499202
Q6ZUT6	CCDC9B	1.08112	-0.522939	0.79361	0.91073	1.77969	1.43367
O00622	CCN1	3.92005	-3.46445	4.84348	-4.91396	4.28933	-1.44951
P14635	CCNB1	2.77234	3.2154	1.01565	0.155935	3.31764	-3.05946
O95067	CCNB2	2.20284	0.788203	1.53294	1.12351	0.45282	0.335308
O95273	CCNDBP1	2.18579	-1.91519	3.70119	-2.07001	0.177961	-0.154813
P51946	CCNH	0.937657	1.17957	0.00876072	0.0037837	1.16567	-1.17578
O75909	CCNK	0.285334	0.156766	0.373461	0.105568	0.108845	-0.0511985
Q9UK58	CCNL1	0.339224	-0.468387	0.797506	1.03998	2.00229	1.50836
O60563	CCNT1	3.30605	0.911849	0.681134	-0.142431	4.02975	-1.05428
O43303	CCP110	NaN	0	2.07634	-1.07885	0.779094	-0.415081
P51686	CCR9	1.42402	-0.713254	1.62742	-0.833702	NaN	0
O14618	CCS	3.54073	1.04903	1.13854	-0.157297	4.42999	-1.20633
P78371	CCT2	0.386195	0.0806382	3.98366	-0.475298	3.53257	-0.555936
P49368	CCT3	1.24294	0.428513	0.525234	-0.234632	2.16731	-0.663145
P50991	CCT4	1.23587	0.0666307	6.34507	-0.398081	6.19263	-0.464712
P48643	CCT5	0.414913	-0.61543	1.79973	-1.90244	0.93528	-1.28701
P40227	CCT6A	1.60635	0.184767	1.60915	-0.288977	2.76881	-0.473744
Q99832	CCT7	0.9146	0.354404	0.477938	-0.160434	1.6329	-0.514838
P50990	CCT8	3.74957	0.561855	0.293107	0.0273201	4.33947	-0.534535
Q6YHK3	CD109	5.19335	3.14965	2.05513	-0.36294	6.92434	-3.51259
P48509	CD151	4.11403	-1.9774	2.73683	-1.55844	0.930889	0.418962
Q5ZPR3	CD276	2.45243	-1.22332	2.37712	-0.921144	0.641519	0.302173
Q9Y5K6	CD2AP	5.47185	-2.2584	2.03891	-0.434388	6.36605	1.82401
O95400	CD2BP2	0.818281	0.894674	0.709333	0.823468	0.0382924	-0.0712051
Q9NPF0	CD320	4.15854	1.81281	2.94487	0.475115	4.47462	-1.33769
P16070	CD44	5.47442	3.65023	0.592325	0.174553	6.0894	-3.47568
P15529	CD46	2.47999	-4.04743	0.104624	-0.305289	2.62164	3.74214
Q08722	CD47	4.29332	-8.20011	3.58975	-5.78686	4.95162	2.41325
P08174	CD55	4.85947	-4.5643	4.60808	-4.28795	1.52745	0.276344
P19256	CD58	3.35555	-1.72788	0.795865	0.863105	2.99131	2.59099
P13987	CD59	5.42593	-2.22212	6.23429	-3.07317	4.16761	-0.851042
P08962	CD63	4.5145	-2.2698	2.60133	-0.813711	4.54024	1.45609
P34810	CD68	0.00886482	-0.019436	3.56968	-2.16993	1.8345	-2.15049
P32970	CD70	NaN	0	4.89593	-4.51398	4.96355	-4.00059
P04233	CD74	4.91517	-4.04554	NaN	0	6.17892	3.32874
P60033	CD81	2.50599	1.1734	5.00105	-2.02289	5.61786	-3.1963
P27701	CD82	3.87133	-6.06576	0.14253	0.326058	4.568	6.39182
P21926	CD9	3.05114	-1.14866	0.888769	0.271079	4.88341	1.41973
P14209	CD99	4.59427	3.07694	3.84941	3.20703	NaN	0
Q8TCZ2	CD99L2	1.66122	0.715429	3.56881	-1.44185	5.04105	-2.15728
P32320	CDA	4.75733	-4.16513	NaN	0	5.99596	3.26495
Q8IWY9	CDAN1	3.15364	1.58166	1.88855	-0.153113	4.10119	-1.73478
O75794	CDC123	3.7347	2.30616	2.56434	1.62788	1.48577	-0.678287
Q13042	CDC16	0.367392	0.0881131	0.643772	-0.169118	1.28503	-0.257231
Q12834	CDC20	2.38859	2.52756	0.0757858	0.0314166	2.8661	-2.49614
Q9UJX2	CDC23	3.00119	0.380908	0.122269	0.0160894	3.14433	-0.364819
P30260	CDC27	0.132855	0.0427723	0.236444	-0.0596757	0.751571	-0.102448
P49427	CDC34	3.8813	3.22158	1.42731	3.17095	0.0175179	-0.0506334
Q16543	CDC37	0.489386	-0.0699873	0.509782	-0.0366664	0.248341	0.0333209
O60508	CDC40	2.99353	1.28636	2.4851	-0.554394	4.37387	-1.84076
P60953	CDC42	3.27886	-0.580439	2.41134	-0.577602	0.009436	0.00283718
Q5VT25	CDC42BPA	2.1666	-1.51167	0.261444	-0.363849	1.09141	1.14782
Q9Y5S2	CDC42BPB	3.67637	-0.756745	1.00352	-0.132554	4.22987	0.624191
Q6DT37	CDC42BPG	1.96873	-1.56016	NaN	0	1.99008	1.98378
Q00587	CDC42EP1	0.770796	-0.932755	0.411198	-0.527925	0.720743	0.404831
O14613	CDC42EP2	1.14427	-0.94564	NaN	0	2.37139	1.64753
Q9H3Q1	CDC42EP4	1.20994	-0.365595	2.64849	0.496851	3.5353	0.862446
Q99459	CDC5L	0.0199788	0.0597517	0.71566	1.00789	0.686	0.948134
Q6P1J9	CDC73	1.58834	0.415075	2.24394	-0.179107	2.66798	-0.594182
Q69YH5	CDCA2	0.410823	0.357592	2.76785	1.64961	1.87719	1.29202
Q99618	CDCA3	2.46009	1.08445	1.93288	0.866021	0.406105	-0.218433
Q96FF9	CDCA5	1.30389	-0.774358	2.43206	-0.857901	0.119666	-0.0835428
Q9BWT1	CDCA7	1.92454	2.02422	4.98057	2.72239	NaN	0
Q53HL2	CDCA8	1.43956	0.719341	1.10162	-0.39404	2.63302	-1.11338
Q9H5V8	CDCP1	5.42216	-3.42624	3.43846	-1.36054	7.71824	2.0657
P12830	CDH1	5.16051	-5.98164	3.73815	-1.93369	5.36005	4.04795
P19022	CDH2	2.50432	-2.48208	5.84581	-2.98623	0.619215	-0.504151
P22223	CDH3	2.5737	-2.4168	3.11896	-2.99221	1.84479	-0.575414
O14735	CDIPT	3.4765	-1.27015	2.29115	-0.852012	1.65891	0.418135
P06493	CDK1	2.26006	0.241706	3.42382	-0.506509	4.5752	-0.748216
P21127;Q9UQ88	CDK11B	0.158317	0.0951861	2.11186	-0.173808	0.677025	-0.268994
Q9NYV4	CDK12	0.527631	0.328097	0.38208	0.157344	0.346852	-0.170753
Q14004	CDK13	0.0243011	-0.0660501	0.515819	-0.924867	1.01633	-0.858817
P24941	CDK2	1.72413	0.218215	1.3458	-0.124766	2.76705	-0.342981
O14519	CDK2AP1	0.469428	0.490403	1.02643	0.855608	0.85941	0.365205
P11802	CDK4	1.91523	2.72806	1.01709	1.95487	0.327778	-0.773192
Q00535	CDK5	0.0953721	-0.120833	1.65818	1.04292	1.37341	1.16375
Q96SZ6	CDK5RAP1	0.10084	-0.162246	0.0794384	0.0590027	0.180386	0.221249
Q96SN8	CDK5RAP2	0.51157	0.494719	0.0910394	0.118408	1.12294	-0.376312
Q96JB5	CDK5RAP3	1.08749	-0.457425	0.19037	-0.0366386	1.20509	0.420786
Q00534	CDK6	0.780934	-0.212114	1.69393	0.568236	3.11411	0.78035
P50613	CDK7	2.70533	0.542538	0.251516	0.172449	0.782388	-0.370089
P50750	CDK9	1.56695	0.523807	1.90999	0.327159	0.672608	-0.196648
Q5VV42	CDKAL1	2.83419	0.57417	0.557101	0.155663	1.95216	-0.418508
Q9NXV6	CDKN2AIP	1.61347	-0.433331	3.0588	-0.856099	2.93632	-0.422769
Q96HQ2	CDKN2AIPNL	0.914231	0.756309	0.504788	0.240914	0.69522	-0.515394
Q9UKY7	CDV3	2.65462	0.920109	3.25911	-0.799597	4.42079	-1.71971
Q9Y232	CDYL	0.815797	-0.257418	0.94796	0.278263	1.84447	0.535681
P06731	CEACAM5	4.59607	-5.12958	NaN	0	6.47886	4.87481
P40199	CEACAM6	4.46256	-6.22094	NaN	0	4.88491	5.80227
P17676	CEBPB	1.84445	-2.80405	2.38014	-1.56775	0.898937	1.2363
Q03701	CEBPZ	0.417865	0.25193	0.0513045	0.054399	0.251492	-0.197531
Q92879	CELF1	0.785427	0.364581	1.24775	0.217991	0.353203	-0.14659
Q9UHN6	CEMIP2	3.18312	-2.85796	0.0238878	-0.0608654	2.23984	2.79709
Q8N111	CEND1	NaN	0	2.58599	-2.18653	3.89253	-2.05064
P07199	CENPB	0.352275	-0.236527	2.94063	-0.747343	1.07947	-0.510816
Q03188	CENPC	0.545356	0.296882	1.08414	0.623725	0.492529	0.326844
P49454	CENPF	1.39145	1.94008	2.80796	-0.675419	2.33915	-2.6155
Q9H3R5	CENPH	0.243894	0.274319	2.75658	-0.970562	1.69536	-1.24488
Q7Z7K6	CENPV	0.0554835	-0.183707	0.146735	0.401963	0.326354	0.58567
Q9UPN4	CEP131	0.217904	0.383154	0.810429	-1.06238	2.7285	-1.44554
Q5SW79	CEP170	2.27205	1.91792	3.91267	0.814636	1.71638	-1.10328
Q9BV73	CEP250	0.311353	0.310854	0.556373	0.224138	0.0838568	-0.0867157
Q9BYV8	CEP41	2.14518	1.27152	1.85087	0.731825	0.945309	-0.539698
O95684	CEP43	2.31463	1.12249	2.07765	-0.703414	4.57411	-1.8259
Q9C0F1	CEP44	0.140861	-0.0874246	0.213553	-0.144111	0.0749882	-0.0566859
Q53EZ4	CEP55	3.71569	3.19867	1.25672	0.886191	3.05617	-2.31248
Q6P2H3	CEP85	0.277608	0.364034	0.0727796	0.0714838	0.233057	-0.292551
Q8IW35	CEP97	1.1183	0.660914	0.054865	0.0211379	1.2678	-0.639776
Q9Y6K0	CEPT1	1.93715	-0.952998	0.945338	0.283257	3.18805	1.23626
P27544	CERS1	2.67165	1.88401	2.66139	1.56403	NaN	0
Q96G23	CERS2	0.786753	-0.203482	5.02394	-1.61084	4.96054	-1.40736
Q8N5B7	CERS5	0.406388	0.524813	1.62468	-2.23468	3.10437	-2.75949
Q9Y5P4	CERT1	0.177719	-0.147947	0.613942	-0.42221	0.997289	-0.274264
P23141;Q9UKY3	CES1	NaN	0	5.61392	-4.91723	5.09276	-4.76891
Q9UKY3	CES1P1	NaN	0	5.73671	-5.27252	4.79056	-4.35117
P41208	CETN2	0.745548	0.850768	0.291217	0.288949	0.533549	-0.561819
O15182	CETN3	1.20583	1.00712	2.18761	1.43779	0.527922	0.430677
Q9Y6A4	CFAP20	2.13067	0.517015	3.93352	0.6976	0.803752	0.180585
P57076	CFAP298	1.78868	1.41128	0.937209	1.79818	0.175201	0.386895
Q96G28	CFAP36	0.0476704	-0.0567821	1.47109	-1.01181	2.59405	-0.955024
P00751	CFB	4.25445	-2.83092	NaN	0	3.97414	2.51738
Q9UEE9	CFDP1	1.11702	0.256922	5.06254	1.6846	4.97738	1.42768
P23528	CFL1	0.324411	-0.0628665	2.46143	-0.606794	2.48506	-0.543928
Q9Y281	CFL2	2.3273	1.23495	1.66709	0.507908	2.17252	-0.727046
Q8N884	CGAS	1.49035	0.613818	1.64379	-0.24689	2.47545	-0.860709
Q9UFW8	CGGBP1	1.03827	-0.817078	0.319789	0.483628	1.12142	1.30071
Q9P2M7	CGN	5.57518	-6.50084	3.63183	-2.66449	8.37124	3.83636
Q99674	CGREF1	0.622383	0.50838	2.12862	1.1867	0.977465	0.678319
Q8WUX2	CHAC2	4.05128	3.29782	3.43984	3.44322	NaN	0
Q13111	CHAF1A	0.0366027	0.0396314	0.581131	0.244779	0.288941	0.205147
Q13112	CHAF1B	1.78346	0.866159	2.69049	0.862405	0.00600603	-0.00375366
Q96JM3	CHAMP1	0.833807	-0.173666	0.172195	0.0726406	0.90777	0.246307
Q96BP2	CHCHD1	1.26133	-0.596417	3.41105	-1.10917	1.31194	-0.51275
Q9Y6H1;Q5T1J5	CHCHD2	2.91728	0.752672	1.03554	-0.117791	4.23223	-0.870463
Q9NX63	CHCHD3	0.227201	0.125625	0.189142	0.0525637	0.162484	-0.073061
Q8N4Q1	CHCHD4	2.21698	2.56076	0.272916	0.0829128	2.73456	-2.47785
Q9BRQ6	CHCHD6	4.071	-1.77853	4.78031	-1.6416	0.503323	0.136931
Q9BUK0	CHCHD7	2.32716	-1.44983	4.39552	-3.20588	3.94517	-1.75605
O14646	CHD1	1.52468	1.3928	0.918509	0.388534	1.25673	-1.00426
Q86WJ1	CHD1L	0.773311	0.821595	2.38477	-0.537492	1.70663	-1.35909
O14647	CHD2	0.883844	-1.25039	0.560787	0.673278	1.80689	1.92367
Q14839	CHD4	2.25599	0.304947	2.44638	0.441151	1.21091	0.136204
Q8TDI0	CHD5	NaN	0	2.34047	-1.51495	1.63382	-0.973453
Q8TD26;Q9HCK8	CHD8	0.738248	-0.737811	1.09047	1.49975	2.57419	2.23756
Q8NE62	CHDH	3.71687	-1.27726	3.30854	-0.976238	2.13598	0.301021
O14757	CHEK1	0.658921	-0.196724	1.47304	-0.430784	1.2751	-0.23406
O96017	CHEK2	3.08506	1.575	2.85416	1.07437	1.41542	-0.500629
Q8IWX8	CHERP	1.6944	0.192867	2.52159	0.360701	1.4193	0.167834
Q9BWS9	CHID1	1.44285	0.256898	4.54734	-0.873794	4.76526	-1.13069
P35790	CHKA	2.61996	-2.20662	1.62335	-1.36895	2.39345	0.83767
P24386	CHM	0.148019	-0.384299	1.27497	-1.73102	1.19523	-1.34673
Q9HD42	CHMP1A	1.92984	-0.540111	1.09905	2.59811	1.69882	3.13822
Q7LBR1	CHMP1B	1.81961	-3.35112	0.180556	-0.498063	2.92178	2.85306
O43633	CHMP2A	1.85925	-1.05481	1.95199	-2.52712	1.34211	-1.47231
Q9UQN3	CHMP2B	4.65032	-1.86044	0.376546	0.774159	1.90618	2.6346
Q9Y3E7	CHMP3	0.017139	0.0696996	1.38041	-0.633899	0.247842	-0.703599
Q9BY43	CHMP4A	1.23589	-0.291721	0.0500158	-0.0182697	1.25971	0.273451
Q9H444;Q96CF2	CHMP4B	3.66874	-1.48588	3.18047	-0.412217	3.80919	1.07367
Q9NZZ3	CHMP5	3.50371	-0.939203	4.11811	-1.36288	2.28241	-0.423678
Q96FZ7	CHMP6	1.14794	-0.341996	3.6334	-1.18136	2.97811	-0.839367
Q8WUX9	CHMP7	1.60228	0.777382	3.14622	1.23784	0.986591	0.460454
Q9UHD1	CHORDC1	1.90928	0.303449	3.32021	-0.397482	3.94792	-0.700932
Q99653	CHP1	1.84941	0.581097	0.20261	0.0513433	2.04511	-0.529754
Q8IZ52	CHPF	1.14428	-1.13282	NaN	0	1.103	0.829955
Q9NRG0	CHRAC1	0.0750214	-0.0466045	0.229812	-0.12496	0.130338	-0.0783558
Q8NCH0	CHST14	0.116172	-0.0982962	0.197302	0.168806	0.414151	0.267102
Q8NCG5	CHST4	0.511103	0.267879	2.23564	2.08217	2.64535	1.81429
Q9GZX3	CHST6	1.74293	-1.65141	NaN	0	1.54192	0.966369
Q9NS84	CHST7	0.963982	0.668967	2.658	1.37163	NaN	0
Q86X52	CHSY1	1.31714	-0.881852	1.21399	-0.711121	0.232387	0.170731
Q8WVB6	CHTF18	2.06664	-1.35534	1.2263	-0.766353	1.94092	0.588991
Q9Y3Y2	CHTOP	0.497019	0.188821	1.57641	0.345889	0.460272	0.157068
O15111	CHUK	0.562636	0.801646	0.37109	-0.477294	1.07637	-1.27894
Q8WUH1	CHURC1	0.462379	0.410021	4.27558	-0.785507	1.94943	-1.19553
O76071	CIAO1	0.291247	-0.0690713	2.40533	-0.301493	1.64881	-0.232422
Q9H5X1	CIAO2A	5.14418	-1.50214	2.70147	-1.03307	1.64141	0.469069
Q9Y3D0	CIAO2B	1.75551	0.625719	0.72245	0.218418	1.27711	-0.407301
Q9H6Q4	CIAO3	NaN	0	2.25305	-0.965261	0.0878187	0.105299
Q6FI81	CIAPIN1	4.2963	1.41959	1.85729	0.493526	3.15335	-0.926064
Q99828	CIB1	6.32086	-4.03236	0.454889	-0.457388	4.04588	3.57497
Q8TCG1	CIP2A	0.941967	1.07343	0.535262	-0.18772	1.36922	-1.26115
Q14011	CIRBP	0.527835	-0.189354	3.28029	1.54541	4.27302	1.73476
Q9NZ45	CISD1	2.67673	-1.16199	3.11675	-1.03976	0.267303	0.122231
Q8N5K1	CISD2	2.09032	-0.788673	4.21493	-1.23029	1.54839	-0.441617
O14578	CIT	4.61764	1.68225	2.75104	0.632604	4.99804	-1.04965
Q9ULV3	CIZ1	1.97184	1.13177	0.191718	0.167176	1.40682	-0.964593
Q8WWK9	CKAP2	1.91511	1.52788	0.249017	-0.118487	2.38503	-1.64637
Q07065	CKAP4	2.20889	-0.558592	4.82016	-1.07709	2.7011	-0.518497
Q14008	CKAP5	4.25386	0.534262	3.56736	-0.307817	6.04993	-0.842079
P12277	CKB	NaN	0	4.98252	-6.42939	6.49525	-5.99331
P12532	CKMT1B	3.94975	-2.26778	1.65515	-0.629959	5.17354	1.63782
P61024	CKS1B	0.602377	0.277377	1.43325	-0.744243	3.32328	-1.02162
P33552	CKS2	1.61539	1.75081	0.0357077	-0.0304346	1.86362	-1.78125
Q7Z460	CLASP1	1.98722	0.483569	2.85016	-0.493936	4.72893	-0.977505
O75122	CLASP2	2.72616	-1.20868	2.51716	-0.625033	2.05266	0.583644
Q8N2M8	CLASRP	0.0620831	0.0238991	0.720607	1.07201	0.867618	1.04811
Q96S66	CLCC1	1.30395	-0.442923	0.451174	0.263181	1.97071	0.706104
P51798	CLCN7	2.07927	-0.998704	2.23267	-0.894289	0.359779	0.104415
O95832	CLDN1	5.14835	-6.53256	0.251594	-0.543922	3.90968	5.98863
P56749	CLDN12	0.871359	-3.03458	NaN	0	1.27745	3.46484
O15551	CLDN3	5.43995	-4.46797	NaN	0	5.37229	4.39751
O14493	CLDN4	4.37521	-4.85412	3.68062	-2.732	3.19808	2.12212
O95471	CLDN7	2.98066	-2.12197	NaN	0	1.94472	1.27508
Q92478	CLEC2B	1.97111	1.70803	3.19262	1.31911	NaN	0
O00299	CLIC1	2.70718	-0.418854	2.2379	-0.311183	0.97526	0.107672
O95833	CLIC3	1.34272	-1.30026	NaN	0	0.0498547	0.0739036
Q9Y696	CLIC4	3.20318	0.581992	4.29611	-0.36636	5.14005	-0.948352
Q9NZA1	CLIC5	1.83172	-3.6945	0.0859152	0.255385	4.90085	3.94988
Q14677	CLINT1	4.84396	-1.27788	2.16815	-0.361074	4.25278	0.916802
P30622	CLIP1	2.50388	0.302261	5.98708	-0.804079	6.2437	-1.10634
Q9UDT6	CLIP2	3.25982	-0.968516	1.26611	0.592399	3.39688	1.56091
P49760	CLK2	0.348431	-1.68699	0.821266	-2.85073	0.519122	-1.16374
P49761	CLK3	0.204485	0.182358	0.786442	0.289841	0.131693	0.107483
Q96JQ2	CLMN	3.63492	-2.06683	4.13199	-1.93478	0.413293	0.132055
Q9NWW5	CLN6	2.17154	-1.23643	2.56727	-0.819587	0.988955	0.416839
P54105	CLNS1A	1.28777	0.489527	2.18596	0.59949	0.311699	0.109964
Q92989	CLP1	0.856142	0.24839	0.0814645	-0.0855845	0.451362	-0.333974
Q9H078	CLPB	2.56209	-0.530748	1.13003	-1.09018	0.642214	-0.559428
Q16740	CLPP	3.12494	-0.45883	0.72937	-0.103917	2.79611	0.354913
O96005	CLPTM1	5.07414	-1.35733	3.52173	-0.719323	3.6241	0.638003
Q96KA5	CLPTM1L	3.57782	-2.25377	3.34017	-1.65137	2.27868	0.602399
O76031	CLPX	0.893778	-0.130733	0.555291	0.126307	2.02881	0.25704
O94985	CLSTN1	0.218565	-0.263133	0.329411	0.307113	0.566751	0.570246
P09496	CLTA	0.260449	-0.447381	0.0349133	-0.0618631	0.494553	0.385518
P09497	CLTB	1.08892	-0.583181	1.97592	-0.47171	0.188586	0.111472
P53675;Q00610	CLTC	4.64467	-0.839341	5.71377	-0.482046	3.61651	0.357295
P53675	CLTCL1	0.0672303	-0.198759	0.449229	0.948176	0.556324	1.14693
P10909	CLU	NaN	0	3.23037	-2.55289	4.28236	-3.05155
O75153	CLUH	3.96856	0.915897	3.49875	0.578993	2.788	-0.336904
Q8NFW8	CMAS	1.5189	-0.289348	1.98496	0.84454	2.99004	1.13389
Q96DG6	CMBL	0.550001	-0.157904	3.07545	0.704194	3.18479	0.862099
Q9NRP2	CMC2	0.820493	-0.235961	0.929439	0.39431	2.06402	0.630271
P56277	CMC4	0.772977	0.807226	2.95664	-2.86548	5.06329	-3.6727
Q8IY22	CMIP	0.0181799	-0.0168014	3.38487	3.29192	3.81545	3.30872
P30085	CMPK1	1.12606	-0.246179	2.41556	0.620743	3.87991	0.866921
Q9BQ75	CMSS1	1.18243	-0.351175	1.5707	-0.398057	0.229036	-0.0468822
Q8N1G2	CMTR1	2.09351	-0.821133	0.744405	-0.109029	2.44434	0.712104
P62633	CNBP	3.327	1.61839	3.13119	1.0839	1.87164	-0.534498
Q96KP4	CNDP2	4.85946	-0.884804	5.97279	-1.85433	5.91749	-0.969531
Q8N9A8	CNEP1R1	0.753482	-0.91071	0.814947	-0.571445	0.30557	0.339266
Q9P003	CNIH4	0.0253489	-0.0202599	0.45231	0.213094	0.714168	0.233354
Q99439	CNN2	4.09133	-1.24459	0.151615	0.0275531	4.75929	1.27215
Q15417	CNN3	2.46194	-1.36832	1.01896	-0.40627	2.33141	0.962052
Q8NE01	CNNM3	2.13011	-1.77004	0.412685	-0.529277	1.56602	1.24076
Q6P4Q7	CNNM4	1.38928	-1.53016	0.790786	-0.753972	0.71679	0.776189
A5YKK6	CNOT1	3.08132	-0.481217	1.8416	-0.17637	2.69962	0.304847
Q9H9A5	CNOT10	0.104564	0.368845	0.742258	1.58222	0.840424	1.21338
Q9UKZ1	CNOT11	2.20671	-0.637295	0.0424035	-0.014689	2.89233	0.622606
Q9NZN8	CNOT2	4.72706	-1.21108	3.59031	-0.844052	2.10101	0.367028
O75175	CNOT3	0.437329	-0.468268	0.267393	-0.0945681	0.398756	0.3737
O95628	CNOT4	0.783582	-0.484568	0.804702	-0.3381	0.206146	0.146469
Q9ULM6;Q96LI5	CNOT6	0.207116	-0.147427	0.932555	0.445566	1.15635	0.592992
Q9UIV1	CNOT7	1.18305	-0.341221	1.54574	1.07776	2.3712	1.41898
Q9UFF9	CNOT8	2.5155	-0.938979	1.62168	-0.464714	2.2479	0.474265
Q92600	CNOT9	1.28438	-0.635434	0.329867	-0.163196	0.865918	0.472238
P09543	CNP	0.154052	0.100331	2.09831	1.8863	2.58479	1.78597
Q9Y2B0	CNPY2	3.42603	-1.09784	1.39707	-0.279175	4.05823	0.818665
Q9BT09	CNPY3	0.135183	0.0896875	2.85816	-1.38645	4.74694	-1.47614
Q8N129	CNPY4	0.0232014	-0.0497845	0.87542	-0.721426	0.4649	-0.671642
P78357	CNTNAP1	0.0260488	-0.0278195	1.50256	-0.590401	1.1179	-0.562582
Q9Y2R0	COA3	3.93943	-1.38635	1.47839	-0.59941	2.58578	0.786942
Q9NYJ1	COA4	1.95534	1.78496	0.2693	0.374578	1.5669	-1.41038
Q5JTJ3	COA6	4.04395	0.760812	1.06804	0.157167	5.03716	-0.603644
Q96BR5	COA7	0.943942	-0.335521	0.250556	-0.0604792	0.841789	0.275042
Q13057	COASY	3.56248	-1.35155	0.621131	0.142474	4.97474	1.49402
Q8WTW3	COG1	3.9008	-1.28047	0.845706	-0.346624	3.30304	0.933845
Q14746	COG2	2.20979	-2.21006	1.11519	-1.15836	2.48665	1.05171
Q96JB2	COG3	3.28839	-1.39827	0.933633	-0.409558	3.87314	0.988712
Q9H9E3	COG4	3.67187	-1.49119	1.38769	-0.390164	5.45306	1.10102
Q9UP83	COG5	1.12959	-1.66822	0.49074	-0.770099	0.681564	0.898122
Q9Y2V7	COG6	3.03007	-1.20155	0.405652	-0.138535	3.45996	1.06302
P83436	COG7	0.442483	-1.47169	0.256136	-0.986893	0.292625	0.484792
Q96MW5	COG8	1.80266	-0.760856	0.00639842	-0.00401894	2.43074	0.756837
P38432	COIL	2.01918	-0.552237	4.06251	-0.851636	1.45196	-0.299399
P12107	COL11A1	NaN	0	3.57778	-2.71429	2.51114	-2.22739
Q5TAT6	COL13A1	0.643251	0.681326	2.18324	1.20967	NaN	0
P39060	COL18A1	2.77714	2.98259	5.31815	-2.95866	5.11447	-5.94125
P08123	COL1A2	2.97694	2.3737	3.65235	3.03869	NaN	0
P05997	COL5A2	2.98559	2.28162	0.907113	0.225538	3.48657	-2.05609
Q8NBJ5	COLGALT1	1.17289	0.659357	4.70662	1.49972	1.94501	0.840358
Q8N668	COMMD1	0.13246	0.251338	1.42932	-1.24367	1.71658	-1.49501
Q9Y6G5	COMMD10	1.32745	0.596583	0.0339241	0.0751243	0.352486	-0.521459
Q86X83	COMMD2	0.353457	-1.14864	0.523371	-1.53008	0.0949585	-0.381438
Q9UBI1	COMMD3	0.743693	-0.60263	1.40093	-0.837441	0.354359	-0.234811
Q9H0A8	COMMD4	0.0957298	0.133906	3.16251	-1.92112	2.78043	-2.05503
Q9GZQ3	COMMD5	0.507583	-0.647791	1.56899	-1.63293	1.75228	-0.985137
Q7Z4G1	COMMD6	0.0556109	-0.107635	1.69699	-1.49261	1.54653	-1.38498
Q9P000	COMMD9	0.547207	-0.621575	0.960106	-0.861899	0.243338	-0.240324
P21964	COMT	3.36123	-0.714607	1.78198	0.310134	4.64135	1.02474
Q86VU5	COMTD1	1.34222	-2.22676	NaN	0	1.03393	1.40176
P53621	COPA	6.18604	-0.940833	5.12929	-0.570829	5.26404	0.370004
P53618	COPB1	4.46147	-0.728881	5.53666	-0.66263	0.80182	0.0662508
P35606	COPB2	3.95404	-0.657941	3.40487	-0.555845	0.733324	0.102095
O14579	COPE	3.79558	-0.783804	2.60515	-0.544379	1.44549	0.239425
Q9Y678	COPG1	3.99538	-0.837159	4.32563	-0.7353	0.83516	0.101859
Q9UBF2	COPG2	0.188617	-0.0245609	1.8165	0.381805	2.33864	0.406366
Q9NQ92	COPRS	0.802881	0.916276	0.294438	0.288976	0.533497	-0.627301
P61201	COPS2	0.681872	-0.225506	1.49989	-0.334875	0.530031	-0.10937
Q9UNS2	COPS3	0.467384	0.0887453	0.551085	-0.13586	1.3158	-0.224606
Q9BT78	COPS4	0.115568	0.0323488	2.56374	-0.190752	1.29197	-0.223101
Q92905	COPS5	0.357919	0.100783	0.749199	-0.132303	1.39655	-0.233086
Q7L5N1	COPS6	1.34514	-0.266205	1.99757	-0.337629	0.35325	-0.071424
Q9UBW8	COPS7A	1.94546	-0.441983	0.621783	-0.233658	0.639175	0.208325
Q9H9Q2	COPS7B	0.888777	0.566788	0.189465	0.135045	0.679512	-0.431743
Q99627	COPS8	1.17153	0.283746	1.55127	-0.189132	2.45707	-0.472878
P61923	COPZ1	0.109135	0.0871035	0.305097	-0.205726	0.85024	-0.29283
Q9NZJ6	COQ3	0.821669	1.1632	3.54792	1.26943	0.0640265	0.106228
Q5HYK3	COQ5	4.83159	1.67337	3.66407	1.80237	0.344552	0.129002
Q9Y2Z9	COQ6	0.582348	0.576325	0.72223	0.49644	0.0607861	-0.0798855
Q8NI60	COQ8A	2.1913	1.29762	2.96811	2.10273	1.89412	0.80512
Q96D53	COQ8B	0.480558	-0.604379	0.107667	0.179471	0.937164	0.78385
O75208	COQ9	3.69894	1.73763	2.42188	2.01198	0.32609	0.274354
P31146	CORO1A	0.126556	0.150369	0.252861	0.191528	0.0441366	0.0411592
Q9BR76	CORO1B	2.36414	-0.470822	3.37969	-0.645786	1.00064	-0.174964
Q9ULV4	CORO1C	3.03343	0.333128	2.0383	-0.253751	4.58803	-0.586879
Q92828	CORO2A	5.54179	-3.06404	NaN	0	3.32218	2.83907
P57737	CORO7	3.45287	0.758175	4.80931	1.63662	4.02948	0.878449
Q14019	COTL1	4.79448	-0.983122	2.82094	0.30621	7.58345	1.28933
Q9Y6N1	COX11	1.41472	0.678914	2.28095	0.352267	0.788665	-0.326646
Q7KZN9	COX15	2.37615	1.75016	1.542	-0.453221	3.34426	-2.20338
Q9P0S2	COX16	0.0410779	0.0703117	1.23643	-0.761856	0.743527	-0.832168
Q5RI15	COX20	0.864844	0.272165	1.2086	-0.310636	2.26878	-0.582801
P13073	COX4I1	2.75928	-0.601691	0.54576	-0.166574	1.97243	0.435116
P20674	COX5A	1.1484	-0.323627	0.484862	-0.209372	0.260946	0.114255
P10606	COX5B	2.63116	-0.846736	2.27021	-0.528671	1.16777	0.318065
P14854	COX6B1	3.05903	-0.475883	3.42262	-0.824817	2.33458	-0.348934
P09669	COX6C	3.80786	-1.70337	3.05591	-1.382	1.64328	0.321369
P14406	COX7A2	2.75979	-1.31105	1.68171	-0.649208	3.53608	0.661838
O14548	COX7A2L	2.32847	-0.638353	1.70197	-0.164898	2.26425	0.473455
P24311	COX7B	0.0188879	0.0760841	1.06397	-0.767212	0.298207	-0.843297
P15954	COX7C	3.82166	-1.11637	0.945493	-0.154077	5.03448	0.962297
O75976	CPD	3.88939	-2.38158	3.89236	-2.2142	0.607004	0.167377
Q17RY0	CPEB4	0.55771	-0.632151	0.348769	-0.379198	0.375277	0.252953
Q99829	CPNE1	4.36649	-4.59726	4.83526	-5.22744	2.51068	-0.630183
Q96FN4	CPNE2	0.6262	1.65481	1.85993	0.399047	0.561759	-1.25577
Q9HCH3;Q96A23;Q96FN4;Q86YQ8;O95741;O75131;Q9UBL6;Q8IYJ1	CPNE3	2.58811	0.3081	1.29345	-0.130639	4.356	-0.438739
Q9UBL6	CPNE7	2.07999	-0.640364	1.54521	0.437248	3.20922	1.07761
Q86YQ8	CPNE8	0.113051	-0.0572322	2.37563	-0.885542	2.59188	-0.82831
P36551	CPOX	4.16618	-0.838567	2.74976	0.851099	4.94953	1.68967
Q9BRF8	CPPED1	1.51728	-1.92366	0.545612	-1.09149	0.432028	0.832167
Q10570	CPSF1	1.95285	0.540611	1.8761	0.189535	1.58296	-0.351076
Q9P2I0	CPSF2	3.98965	0.818625	3.49258	0.664989	1.02365	-0.153636
Q9UKF6	CPSF3	1.98375	0.664184	2.10602	0.717136	0.100456	0.0529523
O95639	CPSF4	0.974827	0.213638	0.226349	0.0409986	0.865831	-0.17264
Q16630	CPSF6	0.355774	-0.196521	0.433008	0.346576	0.75277	0.543097
Q8N684	CPSF7	2.81355	-0.61517	2.90214	0.47336	4.82506	1.08853
P50416	CPT1A	5.12522	-0.925947	5.92519	-1.94407	5.57249	-1.01813
P23786	CPT2	1.75658	-0.684211	1.98786	0.463239	3.7461	1.14745
Q5TA50	CPTP	1.78254	1.02962	1.28957	-0.594498	2.99123	-1.62411
Q9H3G5	CPVL	5.39353	-6.07623	NaN	0	6.10663	5.93676
P29373	CRABP2	4.70187	-4.49189	5.82977	-6.95904	6.12036	-2.46715
cRAP-P12763	cRAP-AHSG	1.91087	-0.436968	0.194577	-0.0863894	1.05048	0.350579
cRAP-P02769	cRAP-ALB	1.89216	-0.918996	1.65557	-0.433435	1.26428	0.48556
cRAP-Q58D62	cRAP-FETUB	0.876305	-1.19679	0.132344	-0.217528	0.945062	0.97926
cRAP-O77727	cRAP-KRT15	3.21022	-5.1119	2.3659	-3.4196	2.42042	1.6923
P43155	CRAT	1.53096	3.04772	4.79849	2.04379	0.542795	-1.00393
P16220	CREB1	0.0724295	0.201867	1.01115	1.78416	0.693449	1.58229
Q92793	CREBBP	0.200061	0.224584	3.09931	-0.572113	1.10209	-0.796697
O75629	CREG1	1.33699	-2.18452	0.0785701	0.179263	2.42926	2.36378
Q96HD1	CRELD1	0.612376	-0.407957	2.01212	-1.0479	1.33572	-0.639944
Q6UXH1	CRELD2	0.279731	0.585913	1.97075	-0.55666	0.781394	-1.14257
Q9NZV1	CRIM1	1.47221	-0.661676	2.95978	-0.838028	0.375576	-0.176352
P50238	CRIP1	4.49051	-6.4674	6.02384	-8.86052	3.65765	-2.39312
P52943	CRIP2	0.0814744	-0.0493458	5.89739	-1.50231	3.61492	-1.45296
Q9P021	CRIPT	0.429875	-0.640032	0.997158	1.49797	2.15135	2.138
P46108	CRK	1.64353	0.551751	3.25469	0.477276	0.208766	-0.0744753
P46109	CRKL	1.60357	-0.412402	0.157496	-0.0375603	1.8572	0.374842
Q8IUI8	CRLF3	0.308375	-0.221446	4.65523	-1.56282	2.80265	-1.34138
Q9BZJ0	CRNKL1	2.02741	0.577407	0.336378	0.0488868	2.25392	-0.528521
Q9UKG9	CROT	0.591562	-0.401582	1.99926	-0.903523	1.1808	-0.501942
O75718	CRTAP	2.57488	2.54736	0.414865	0.131898	3.17324	-2.41546
Q9Y4K1	CRYBG1	0.273923	-0.678153	6.67643	-6.3147	3.22818	-5.63654
Q8N1P7	CRYBG2	0.508159	-0.391979	NaN	0	0.0670695	-0.0498223
Q9Y2S2	CRYL1	1.66445	1.31122	3.23906	2.71155	2.0004	1.40033
Q08257	CRYZ	4.11732	-1.11672	0.970743	0.158386	5.29907	1.27511
O95825	CRYZL1	0.0204797	0.0201597	0.118491	0.0640144	0.067645	0.0438547
O75390	CS	4.0683	-0.426706	5.17067	-0.634186	3.2881	-0.207479
O75534	CSDE1	2.48235	0.24019	3.41014	0.338081	1.07236	0.0978909
P55060	CSE1L	0.99091	0.28469	0.633526	0.173742	0.408454	-0.110948
P09603	CSF1	4.61194	-2.59985	0.597772	-0.625829	2.6459	1.97402
P41240	CSK	0.563152	-0.119844	1.61604	-0.404575	1.92875	-0.28473
P48729	CSNK1A1	4.83201	-0.74171	4.04592	0.637991	6.42181	1.3797
P49674;P48730	CSNK1D	0.93919	-0.197049	0.316515	-0.0711975	0.920173	0.125851
P49674	CSNK1E	1.7694	1.59057	3.06118	2.60539	NaN	0
Q8NEV1;P68400	CSNK2A1	0.65242	0.212564	0.504676	-0.0913277	1.26366	-0.303892
P19784	CSNK2A2	1.87116	0.438246	3.18987	1.11719	2.87712	0.67894
P67870	CSNK2B	0.166255	-0.0481265	2.05996	-0.453531	1.75358	-0.405404
P21291	CSRP1	2.59437	-0.851223	3.01014	-0.790998	0.150364	0.0602255
Q16527	CSRP2	0.729356	-1.17774	0.162482	-0.264466	0.704802	0.913278
P01034	CST3	2.50373	-0.587568	1.98327	0.566303	3.86051	1.15387
Q15828	CST6	2.21905	-1.8447	NaN	0	2.04832	1.76467
P04080	CSTB	3.94727	-0.888927	2.03888	0.244685	5.70601	1.13361
Q05048	CSTF1	0.559594	-0.35459	0.19202	0.0577501	0.831537	0.41234
Q9H0L4;P33240	CSTF2	1.60076	0.61215	1.34412	0.258884	1.10858	-0.353267
Q9H0L4	CSTF2T	0.643003	0.28827	3.76057	1.79989	3.30364	1.51162
Q12996	CSTF3	1.09631	0.332238	0.112695	0.0335312	0.998165	-0.298707
Q13363	CTBP1	0.127592	-0.0673407	0.164898	0.0670993	0.300402	0.13444
P56545	CTBP2	0.904225	0.270335	0.12811	-0.0276604	1.51797	-0.297995
Q01459	CTBS	0.304654	0.510013	1.55027	-1.94701	3.71151	-2.45703
P49711	CTCF	0.287329	0.147111	2.5217	0.452641	0.934445	0.30553
Q9Y5B0	CTDP1	1.55298	2.48254	2.33858	-0.748099	2.51	-3.23064
Q05D32	CTDSPL2	3.75434	-0.859579	0.990835	-0.413532	1.26075	0.446047
P32929	CTH	2.57041	2.61103	2.94503	2.86921	0.192261	0.258179
P35221	CTNNA1	5.94281	-2.84962	5.98231	-1.4628	5.77855	1.38682
Q9UBT7	CTNNAL1	1.52711	1.58202	0.159961	0.285277	0.952078	-1.29674
P35222	CTNNB1	4.27574	-5.7198	3.30165	-3.7977	4.45221	1.9221
Q8WYA6	CTNNBL1	1.28886	0.895291	1.4163	0.7107	0.264121	-0.184591
O60716	CTNND1	6.02738	-1.7916	3.18993	-0.40646	6.67591	1.38514
P17812;Q9NRF8	CTPS1	2.49184	0.29189	5.66801	-1.40256	6.88244	-1.69445
Q9NRF8	CTPS2	3.78914	1.0898	6.38501	3.12012	6.25484	2.03032
Q6PD62	CTR9	0.597895	0.142362	5.12024	-0.722726	3.97437	-0.865088
P10619	CTSA	1.82065	0.36432	3.32408	-0.396895	4.23557	-0.761215
P07858	CTSB	3.71999	1.4211	1.58634	-0.39509	4.98569	-1.81619
P53634	CTSC	0.781561	-0.466888	1.69709	-0.651824	0.268011	-0.184936
P14091	CTSE	3.98352	-3.97348	NaN	0	4.56023	4.044
P09668	CTSH	2.80227	-4.69971	1.52041	-2.22792	5.2183	2.47179
P43235;O60911;Q5NE16;P07711	CTSL	1.04584	0.33342	0.415979	0.0906278	0.806964	-0.242792
P25774	CTSS	4.13452	-3.34534	NaN	0	3.70873	2.9428
Q9UBR2	CTSZ	0.520127	0.150125	1.96492	0.711999	1.67249	0.561874
Q14247	CTTN	7.247	-0.963131	6.05981	-1.53867	4.73459	-0.575535
Q9P2B4	CTTNBP2NL	0.0634235	-0.241966	0.208754	0.713594	0.309709	0.95556
Q7Z7A3	CTU1	1.25241	0.822512	3.44319	1.28211	0.848524	0.459602
Q2VPK5	CTU2	2.28015	0.550488	1.71098	0.397443	0.664945	-0.153045
Q13616	CUL1	1.78717	0.537919	0.715689	0.197929	1.311	-0.33999
Q13617	CUL2	0.0958976	-0.079373	0.276592	0.197048	0.730976	0.276421
Q13618	CUL3	2.07617	-0.261917	2.549	-0.440534	1.72184	-0.178617
Q13619	CUL4A	4.08601	-1.09912	2.27693	-0.540615	3.19591	0.558504
Q13620	CUL4B	0.0688263	0.0383306	3.66682	-0.741473	2.38078	-0.779803
Q93034	CUL5	1.87504	-0.243296	3.82206	-0.59137	2.61389	-0.348074
Q96C57	CUSTOS	0.581408	0.183549	2.93529	0.695592	2.02441	0.512043
O60888	CUTA	2.70936	0.991401	1.28788	-0.432802	4.10291	-1.4242
Q9NTM9	CUTC	3.45837	1.81351	0.721425	-0.27422	4.12555	-2.08773
P39880	CUX1	0.157232	-0.0545448	0.08595	-0.055054	0.000950725	-0.000509262
Q9P013	CWC15	0.316562	0.132792	0.305984	-0.117796	0.593049	-0.250587
Q9HCG8	CWC22	0.627658	0.613062	0.943582	-0.3429	1.37982	-0.955962
Q6UX04	CWC27	0.902819	0.315732	0.413322	-0.188239	1.39147	-0.503971
Q69YN2	CWF19L1	1.58895	1.51246	0.73656	-0.152376	2.16398	-1.66484
Q2TBE0	CWF19L2	0.600176	-0.330739	0.465071	-0.223553	0.166528	0.107187
P78310	CXADR	5.30251	-3.87871	4.45751	-2.64311	6.70582	1.2356
P42830	CXCL5	5.68499	-6.90324	NaN	0	6.78313	6.81941
Q9P0U4	CXXC1	1.89361	0.391449	4.53091	1.43954	4.41222	1.04809
P49447	CYB561	1.21022	-2.87071	NaN	0	1.56548	2.93545
O43169	CYB5B	1.61881	-0.513349	0.584279	-0.281712	0.564051	0.231637
Q9UHQ9	CYB5R1	5.11529	-1.58326	3.21436	-0.82668	3.78076	0.756584
Q6BCY4	CYB5R2	NaN	0	5.58102	-3.29488	3.68997	-3.2973
P00387	CYB5R3	3.35229	-0.561033	3.48928	-0.599919	0.197316	-0.0388851
P13498	CYBA	2.28633	-4.95396	0.121666	0.465718	3.18049	5.41968
Q9BQA9	CYBC1	1.10027	-0.606056	2.6283	-1.21337	1.25994	-0.607312
Q53TN4	CYBRD1	2.40768	3.29961	5.20074	3.62414	0.228979	0.324531
P08574	CYC1	1.86293	-0.391465	2.88228	-0.640302	1.11032	-0.248837
Q7L576	CYFIP1	3.11831	-0.302143	2.98501	-0.418542	1.09154	-0.116399
Q16678	CYP1B1	NaN	0	3.17333	-4.73103	3.39141	-3.76793
Q6UW02	CYP20A1	0.624942	1.50377	0.802461	-1.07444	1.42024	-2.57821
Q4G0S4	CYP27C1	5.0839	2.51121	3.29198	2.5388	NaN	0
Q96SQ9	CYP2S1	5.25257	-4.14621	3.71902	-2.66461	4.07531	1.4816
Q16850	CYP51A1	5.3435	-1.94213	1.45563	0.255286	7.87406	2.19742
Q9NUQ9	CYRIB	0.489919	-0.133337	5.3521	-0.880258	3.39509	-0.746922
A8MQ03	CYSRT1	3.15836	-2.56105	NaN	0	5.26279	2.54834
Q9H1C7	CYSTM1	5.59915	-3.44907	0.569261	1.07361	3.09892	4.52267
Q99418	CYTH2	3.54641	-1.29959	3.05894	-0.951377	1.40459	0.348216
Q9NWV4	CZIB	0.487746	0.092679	0.812866	-0.256437	1.54626	-0.349116
Q9Y4D1	DAAM1	2.64234	-2.16152	NaN	0	4.32286	2.93764
Q5VWQ8	DAB2IP	1.61455	-0.62757	0.123635	0.0929074	1.99196	0.720477
P61803	DAD1	2.11042	-0.851277	3.1968	-1.01562	0.610502	-0.164345
Q14118	DAG1	4.00271	-1.8393	2.73218	-1.04746	2.23387	0.791836
Q8NCG7	DAGLB	0.725398	-0.268749	0.29937	0.385766	0.670062	0.654514
P51397	DAP	0.424585	-1.43746	0.929688	-0.391268	0.359765	1.04619
P51398	DAP3	3.01912	0.599598	3.13038	-0.404859	4.98664	-1.00446
P53355	DAPK1	3.47867	-3.94204	NaN	0	3.29592	3.39114
P14868	DARS1	2.00786	-0.273546	1.70051	-0.109789	1.57488	0.163757
Q6PI48	DARS2	1.87012	0.885859	1.47413	0.654511	0.554929	-0.231349
Q9UER7	DAXX	3.09737	1.08723	1.47151	0.246627	3.05513	-0.840606
Q96EP5	DAZAP1	0.790802	0.34247	1.08945	0.426251	0.187736	0.0837808
P07108	DBI	2.18648	-0.710186	0.0458554	-0.0185905	2.16716	0.691596
Q16643	DBN1	5.55275	1.52108	4.01309	-0.625955	7.26216	-2.14704
Q9UJU6	DBNL	2.16934	-0.364721	2.47459	-0.359499	0.0227612	0.00522232
Q9UK59	DBR1	0.0111216	0.0296558	0.0749276	-0.213528	0.119558	-0.243184
P11182	DBT	3.20121	-0.879333	1.45214	2.25784	2.49454	3.13717
Q9Y4B6	DCAF1	4.3412	-1.11687	1.3747	0.661641	3.7967	1.77851
Q8TEB1	DCAF11	2.74345	-0.955889	0.231867	0.310772	1.50033	1.26666
Q9NV06	DCAF13	3.06208	0.831307	0.163865	0.0267552	3.46831	-0.804552
P61962	DCAF7	0.15343	-0.114464	0.540739	-0.179423	0.0935841	-0.0649595
Q5TAQ9	DCAF8	1.14579	0.74684	2.26409	0.378901	0.617989	-0.367939
Q8WVC6	DCAKD	1.7378	0.6149	1.41122	0.899477	0.408467	0.284578
Q96PD2	DCBLD2	2.54463	-2.94647	0.266794	-0.556489	2.24519	2.38998
P27707	DCK	0.110843	0.145905	1.94785	-1.20591	1.7893	-1.35182
Q9NPI6	DCP1A	1.66238	-0.91513	0.0826854	0.0931102	1.59467	1.00824
Q96C86	DCPS	2.35025	-0.765031	3.7479	-1.16108	1.99694	-0.39605
P32321	DCTD	0.680248	-0.403818	0.801167	0.916612	1.34931	1.32043
Q14203	DCTN1	0.13664	0.0165631	6.16267	-0.597086	5.28673	-0.613649
Q13561	DCTN2	0.986611	0.133954	2.95322	-0.520145	4.20141	-0.654099
O75935	DCTN3	1.70132	-0.672406	2.35337	-0.977011	1.53832	-0.304605
Q9UJW0	DCTN4	0.847259	-0.20576	2.81403	-0.637075	2.06009	-0.431315
Q9BTE1	DCTN5	1.18086	-0.578743	0.765881	-0.445258	0.309422	0.133485
O00399	DCTN6	0.322342	0.691152	0.127914	-0.0761275	0.439985	-0.767279
Q9H773	DCTPP1	1.70814	0.491825	1.53071	-0.585513	3.08724	-1.07734
Q96GG9	DCUN1D1	1.46508	-0.495955	0.862901	-0.198488	0.867222	0.297467
Q8IWE4	DCUN1D3	2.63702	-2.67505	0.757835	-1.59231	0.692945	1.08274
Q9BTE7	DCUN1D5	0.4284	0.877682	0.876246	-0.708506	1.02875	-1.58619
Q7Z4W1	DCXR	1.27434	0.384978	1.82527	0.448717	0.263394	0.0637388
Q9BW61	DDA1	0.0129395	-0.0234601	1.04797	1.22426	0.890605	1.24772
O94760	DDAH1	5.35059	-2.08774	4.59019	-1.55534	3.80904	0.532401
O95865	DDAH2	2.01741	0.830836	1.9779	-0.318306	3.14056	-1.14914
Q16531	DDB1	0.0653372	0.0159558	4.22812	0.285233	2.03708	0.269278
Q5TDH0	DDI2	0.813236	-0.21099	3.00196	-0.496724	1.41396	-0.285734
P39656	DDOST	2.74353	-0.742573	4.88018	-0.789008	0.172903	-0.0464344
Q08345	DDR1	5.39138	-3.74984	NaN	0	3.95293	2.8867
Q96HY6	DDRGK1	1.73083	-0.525389	0.492196	0.264535	2.14726	0.789924
A6NHG4;P30046	DDT	1.68535	-0.240836	0.671895	-0.104396	1.47394	0.13644
Q92499	DDX1	3.678	-0.320416	0.779953	-0.042527	3.89114	0.277889
Q13206	DDX10	3.05013	0.758523	1.42643	-0.2761	5.31968	-1.03462
Q92841	DDX17	0.614146	-0.201214	1.2422	-0.264513	0.254038	-0.0632997
Q9NVP1	DDX18	0.611506	0.257536	0.79353	0.19896	0.139285	-0.0585761
Q9UMR2;Q9NUU7	DDX19A	1.73111	0.459116	3.96622	0.818848	1.64583	0.359733
Q9UHI6	DDX20	0.972022	1.74462	0.701855	1.33766	0.27867	-0.406969
Q9NR30	DDX21	6.00087	0.891108	1.57814	0.140448	6.14591	-0.75066
Q9BUQ8	DDX23	1.876	-0.70172	2.95473	-1.08494	1.28884	-0.383219
Q9GZR7	DDX24	3.23231	0.491798	5.03787	0.849198	2.93325	0.3574
Q96GQ7	DDX27	1.59607	0.156181	0.611703	0.0782641	0.621901	-0.0779166
Q9NUL7	DDX28	3.67961	1.69975	1.42728	0.781237	1.80907	-0.918518
Q9H8H2	DDX31	1.44855	1.29211	1.12101	0.397386	1.1469	-0.894723
O00148	DDX39A	0.917897	0.292224	0.272556	0.0711157	0.720833	-0.221108
Q13838	DDX39B	0.294518	0.0978026	0.431065	-0.203374	0.822928	-0.301177
O15523;O00571	DDX3X	4.8038	0.700579	3.2933	0.37734	4.11038	-0.32324
Q9UJV9	DDX41	3.47267	0.767556	0.0767456	0.0159011	3.9142	-0.751655
Q86XP3	DDX42	0.866184	-0.123848	1.81259	0.32444	3.66326	0.448288
Q9NXZ2	DDX43	2.54386	-1.3998	6.07006	-3.48019	3.99352	-2.08039
Q7L014	DDX46	1.37889	0.451401	1.00978	-0.461705	2.12762	-0.913105
Q9H0S4	DDX47	3.93495	1.48712	1.77639	0.553271	2.80846	-0.933849
Q9Y6V7	DDX49	2.01662	0.866814	0.191011	-0.131773	2.42391	-0.998588
P17844;Q92841	DDX5	2.15677	0.302882	3.3459	0.533674	1.62529	0.230792
Q9BQ39	DDX50	3.52105	0.567932	1.30862	-0.109087	4.91304	-0.677018
Q8N8A6	DDX51	0.311673	0.179144	0.44898	-0.452877	0.754058	-0.632021
Q9Y2R4	DDX52	1.37649	0.262635	1.50029	0.281276	0.0663359	0.0186415
Q8TDD1	DDX54	2.8151	0.386581	2.78072	0.275119	0.912201	-0.111461
Q8NHQ9	DDX55	1.62508	2.13681	0.0241151	0.0473967	1.74666	-2.08941
Q9NY93	DDX56	3.54869	0.62248	2.58236	0.430787	1.28927	-0.191692
P26196	DDX6	0.699418	-0.258053	1.06181	-0.410227	0.301263	-0.152174
Q8IY21	DDX60	4.33509	-2.79589	NaN	0	4.90514	2.88945
Q16698	DECR1	4.26654	-0.983873	3.44765	-0.9624	0.0897286	0.0214725
Q9NUI1	DECR2	3.19302	0.904183	2.50699	-0.719243	4.40508	-1.62343
Q9H4E7	DEF6	3.52553	1.50744	5.6951	3.62026	4.71145	2.11283
P60022	DEFB1	1.3679	-1.03334	0.501575	-0.391519	0.980383	0.64182
O15121	DEGS1	0.913337	1.72258	0.430534	-0.238773	1.33855	-1.96135
P35659	DEK	1.07251	0.0784036	1.13593	0.118179	0.360722	0.0397749
Q5VZ89	DENND4C	0.120737	-0.201744	3.05368	1.9503	2.05575	2.15204
Q6ZUT9	DENND5B	0.13511	-0.0830692	1.25891	0.519748	1.93617	0.602817
O43583	DENR	1.65539	0.436904	0.105326	0.0413237	1.73964	-0.395581
Q9Y315	DERA	2.1345	0.71839	5.4431	1.98578	3.7829	1.26739
Q9BUN8	DERL1	2.447	-1.40396	4.63614	-2.57189	2.37842	-1.16793
P0CG12	DERPC	2.18349	-0.659862	0.0390256	-0.0293525	1.4231	0.63051
P17661	DES	5.36	6.99888	0.194377	-0.198205	7.24988	-7.19709
Q6ICB0	DESI1	2.61902	2.53983	1.96269	2.22956	NaN	0
Q9BSY9	DESI2	1.8465	1.9018	1.07808	1.5134	0.226953	-0.388404
O00273	DFFA	4.36539	1.72123	4.8644	0.916739	3.32913	-0.804488
P98153	DGCR2	1.37601	-3.23927	NaN	0	1.82756	3.47054
P23743	DGKA	2.37656	-1.83351	NaN	0	1.62699	1.39571
P52429	DGKE	1.71741	-1.09042	0.944816	-0.628963	2.36238	0.461461
Q13574	DGKZ	0.250879	-0.189218	2.40419	-1.2091	1.75388	-1.01989
Q7Z3D6	DGLUCY	4.58984	-3.39571	NaN	0	3.27475	3.04961
Q15392	DHCR24	5.00932	-2.39221	4.33101	-1.25239	4.84007	1.13982
Q9UBM7	DHCR7	4.99108	-1.63807	3.60941	-1.03878	2.77534	0.599283
Q86XF0;P00374	DHFR	1.91392	0.96657	1.5874	0.84151	0.420135	-0.125061
Q02127	DHODH	1.16688	0.112488	2.73666	1.20851	3.1832	1.09602
P49366	DHPS	1.66674	1.14006	0.0084985	-0.00394456	1.95169	-1.14401
Q96LJ7	DHRS1	1.27877	-0.689742	1.98898	2.22482	2.90848	2.91456
Q6UWP2	DHRS11	0.965169	0.831989	2.73876	2.84299	2.0485	2.011
O75911	DHRS3	4.47557	-4.58535	NaN	0	4.61346	4.53683
Q6PKH6;Q9BTZ2	DHRS4	2.19985	0.509065	1.96699	3.36249	2.14104	2.85343
Q9Y394	DHRS7	4.16304	-1.49203	2.15207	0.535492	6.03786	2.02753
Q6IAN0	DHRS7B	3.76271	-0.990681	2.52597	0.751838	4.85219	1.74252
Q9BPW9	DHRS9	5.52424	-3.33763	NaN	0	6.01643	2.68513
Q96HY7	DHTKD1	1.88796	0.76447	3.04133	1.73887	2.22446	0.974398
O43143	DHX15	2.5215	-0.774809	0.511881	-0.245672	1.45273	0.529137
O60231	DHX16	0.720007	0.0601358	1.34015	-0.157978	2.32559	-0.218114
Q7Z478	DHX29	1.59688	0.932929	1.06963	-0.498735	2.88832	-1.43166
Q7L2E3	DHX30	2.16107	0.507752	1.13577	0.0795105	2.43734	-0.428241
Q7L7V1	DHX32	0.148867	0.183147	3.49853	-1.73494	2.68345	-1.91809
Q9H6R0	DHX33	2.36598	1.11916	0.203591	-0.0294523	3.01311	-1.14861
Q14147	DHX34	0.291994	-0.619905	0.170286	-0.496277	0.0478555	0.123627
Q9H5Z1	DHX35	0.252865	0.354467	1.26349	-0.38306	0.739058	-0.737528
Q9H2U1	DHX36	0.445326	0.255679	1.19944	0.650476	1.85311	0.394796
Q8IY37	DHX37	1.32994	1.88353	0.00415909	0.00251834	1.64044	-1.88101
Q92620	DHX38	0.637619	0.115104	3.17915	0.917733	3.37939	0.802629
Q6P158	DHX57	0.938197	0.865172	2.46742	0.195296	0.877898	-0.669876
Q14562	DHX8	2.61724	-0.339993	1.91437	0.705934	3.22871	1.04593
Q08211	DHX9	1.88196	0.266778	0.412694	0.0526579	1.7652	-0.21412
Q9NR28	DIABLO	2.07416	1.03491	1.78103	0.663615	0.709944	-0.371295
O60610	DIAPH1	5.03188	-1.3831	2.43222	-0.308828	5.49801	1.07428
O60879	DIAPH2	0.781877	-1.37554	3.09971	-2.23762	0.595112	-0.862083
Q9NSV4	DIAPH3	0.597218	0.606967	2.27262	0.504926	0.0929386	-0.10204
Q9UPY3	DICER1	0.471131	0.321773	0.29763	-0.204055	0.891852	-0.525828
Q9BTC0	DIDO1	3.65702	-0.838621	1.06865	-0.213894	3.10893	0.624728
Q9UNQ2	DIMT1	3.35038	1.78984	4.1828	0.46548	3.39559	-1.32436
Q14689	DIP2A	2.91775	1.054	2.50186	0.973503	NaN	0
Q9P265	DIP2B	0.597294	0.162579	4.38235	-1.00862	4.10075	-1.1712
Q9Y2L1	DIS3	3.16829	-0.398297	3.31645	0.270152	5.37707	0.668448
Q8IYB7	DIS3L2	0.869457	-0.630757	2.13668	0.570026	2.05983	1.20078
O60832	DKC1	2.96975	0.576834	1.21634	0.196138	2.57667	-0.380695
O94907	DKK1	0.740363	-0.73869	1.50252	-1.14111	0.648525	-0.402416
P10515	DLAT	0.0997195	-0.0543353	1.40837	-0.640839	1.69214	-0.586504
P09622	DLD	0.504705	-0.364628	0.146385	0.119981	1.75936	0.484609
Q12959	DLG1	4.20004	-1.02664	3.59206	0.828606	6.38174	1.85525
Q92796	DLG3	0.896832	-0.88814	NaN	0	1.20501	1.07521
Q9Y2H0	DLGAP4	0.430558	-0.615354	1.41574	-1.39579	1.28724	-0.780438
Q15398	DLGAP5	3.87763	1.1872	4.06558	0.714145	2.46777	-0.473054
P36957	DLST	4.59399	-0.958532	0.373317	-0.0712482	4.68503	0.887284
Q99766	DMAC2L	3.67337	-2.05612	0.527349	-0.428175	3.06098	1.62795
Q9NPF5	DMAP1	0.337722	0.125657	0.726241	-0.234368	0.999678	-0.360025
Q9UGM3	DMBT1	5.77534	-5.61006	NaN	0	4.08048	5.34308
Q96MX6	DNAAF10	0.238309	0.636548	0.962792	-0.971121	0.802256	-1.60767
Q9NVR5	DNAAF2	0.656135	-0.766634	0.934196	-1.37657	0.401194	-0.609939
Q86Y56	DNAAF5	3.03149	0.745718	1.54763	0.356912	1.91369	-0.388806
P31689	DNAJA1	2.23565	0.342513	1.92441	-0.276966	3.52263	-0.619478
O60884	DNAJA2	2.19583	0.484224	3.35439	0.863745	1.99213	0.379521
Q96EY1	DNAJA3	0.32325	-0.104085	5.02629	-0.803872	2.95247	-0.699787
Q8WW22	DNAJA4	1.20244	-1.47929	1.10693	1.50051	3.64493	2.9798
P25685	DNAJB1	2.28295	1.4074	1.66715	0.955449	2.7564	-0.451951
Q9UBS4	DNAJB11	4.38339	-1.103	2.8408	-0.82399	1.58662	0.279014
Q9NXW2	DNAJB12	1.79002	-0.846923	3.47551	-1.14707	0.62377	-0.300149
Q8TBM8	DNAJB14	3.91262	-1.66773	3.70475	-1.89358	0.682809	-0.225851
P25686	DNAJB2	2.35848	-1.56891	0.239701	-0.199596	3.26557	1.36932
Q9UDY4	DNAJB4	3.98526	1.23444	2.62853	0.961611	1.13551	-0.272831
O75190	DNAJB6	3.33267	1.5556	4.70114	1.27039	0.849783	-0.285212
Q96KC8	DNAJC1	0.644953	-0.201603	0.185187	-0.158131	0.0581972	0.0434718
Q8IXB1	DNAJC10	2.8191	-1.56891	3.13538	-1.68794	0.329576	-0.119028
Q9NVH1	DNAJC11	0.332039	0.149136	1.92058	-0.40953	2.0338	-0.558666
O75165	DNAJC13	0.798296	0.174024	0.407065	0.0711028	0.485375	-0.102921
Q9Y5T4	DNAJC15	0.248414	-0.259235	1.32431	-1.13085	1.0284	-0.871617
Q9NVM6	DNAJC17	0.460938	0.271484	4.01981	-0.969896	2.91131	-1.24138
Q96DA6	DNAJC19	1.30313	1.07446	4.36637	1.05206	0.0213391	-0.022397
Q99543	DNAJC2	2.26332	0.78997	1.73696	0.339414	1.70199	-0.450556
Q5F1R6	DNAJC21	0.160337	-0.336112	0.224357	0.319932	0.366556	0.656044
Q13217	DNAJC3	4.04606	-1.98205	3.18513	-1.28884	4.2288	0.693203
Q9H3Z4	DNAJC5	2.10287	-4.33106	0.337541	-1.2345	1.69164	3.09656
Q99615	DNAJC7	1.10087	-0.2657	2.43637	0.341534	2.9124	0.607235
O75937	DNAJC8	1.44701	0.33362	2.33009	-0.383196	3.9225	-0.716816
Q8WXX5	DNAJC9	0.116244	-0.045633	2.97445	-0.698971	2.36774	-0.653338
P49184	DNASE1L1	NaN	0	0.715585	-0.564417	0.246815	-0.361469
O00115	DNASE2	0.885109	0.337718	2.19198	-0.629866	3.07178	-0.967585
Q5SXM8	DNLZ	0.121264	-0.186224	0.705328	0.351435	0.50985	0.537659
O00429	DNM1L	6.67049	1.65674	3.9779	0.321164	7.22097	-1.33558
P50570	DNM2	0.545691	0.293111	1.71138	0.877481	2.809	0.58437
Q9UQ16	DNM3	0.194592	-0.105031	0.715024	1.29693	0.973572	1.40196
Q6XZF7	DNMBP	2.74212	2.18985	1.74893	0.334566	3.01119	-1.85529
P26358	DNMT1	3.32948	1.90093	2.47558	0.805215	2.86753	-1.09572
Q9ULA0	DNPEP	2.38437	-0.654721	2.81954	-0.412064	1.08484	0.242657
O43598	DNPH1	0.222851	0.14259	3.24999	1.17712	2.85787	1.03453
Q9H147	DNTTIP1	0.081814	0.109788	0.0895719	-0.104005	0.243774	-0.213793
Q5QJE6	DNTTIP2	5.14006	1.05419	4.63218	0.777354	4.66852	-0.276838
Q14185	DOCK1	1.51584	1.62589	0.810397	0.995092	1.25643	-0.630798
Q5JSL3	DOCK11	4.2515	4.75128	4.76833	5.66146	NaN	0
Q9H7D0	DOCK5	4.08731	-4.06614	3.14442	-2.54882	3.57415	1.51732
Q96HP0	DOCK6	0.971446	-1.00858	0.510459	0.27583	1.55023	1.28441
Q96N67	DOCK7	1.7599	0.255515	0.616842	0.135584	0.657766	-0.119931
Q9BZ29	DOCK9	3.85855	-2.93225	NaN	0	3.41234	3.40797
Q9BU89	DOHH	1.6978	0.595092	0.49902	0.11333	1.61474	-0.481762
Q86YN1	DOLPP1	2.45086	-1.59403	1.02164	-0.593519	1.64701	1.00051
Q9Y3R5	DOP1B	3.04487	2.19897	1.98384	1.69949	0.54592	-0.499473
Q9BVM2	DPCD	0.204914	-0.584238	0.59064	-1.3451	1.1608	-0.760859
Q92785	DPF2	1.08385	-0.452879	2.27075	-1.73303	1.98701	-1.28015
Q9BZG8	DPH1	2.85717	1.7323	0.844637	0.156461	3.27427	-1.57584
Q9BQC3	DPH2	1.92956	0.954874	0.0737899	-0.0565338	2.54595	-1.01141
Q9H2P9	DPH5	0.720289	0.811773	1.28117	0.329651	0.481163	-0.482122
Q7L8W6	DPH6	0.415087	-0.620104	2.68832	-1.59104	0.973134	-0.970933
O60762	DPM1	0.535229	-0.30219	0.0640197	0.0530909	0.513542	0.355281
Q9P2X0	DPM3	0.0575187	0.054399	3.11208	0.882698	1.55992	0.828299
Q9NY33	DPP3	2.4552	-0.576203	4.62554	-1.56105	5.69341	-0.984848
Q9UHL4	DPP7	0.959328	-0.38934	1.43917	1.79676	2.09612	2.1861
Q86TI2	DPP9	2.71986	0.77846	3.42588	1.03306	1.08843	0.254602
Q2PZI1	DPY19L1	3.0204	-2.87663	4.88405	-4.64881	2.26447	-1.77218
Q12882	DPYD	3.00737	-1.29585	1.05692	-0.318921	2.64504	0.976926
Q16555	DPYSL2	3.32196	0.451375	5.98144	1.35589	5.70939	0.904518
Q14195	DPYSL3	1.92847	-3.47319	0.667233	1.45022	4.64853	4.92341
Q01658	DR1	0.671011	0.217721	1.07275	0.29843	0.218482	0.0807085
Q6UX65	DRAM2	1.58287	-0.865502	0.206478	0.166261	1.78663	1.03176
Q14919	DRAP1	1.52717	0.281221	0.147119	-0.0683271	1.2446	-0.349548
Q9Y295	DRG1	0.116842	-0.111208	0.0651077	-0.0686898	0.0607508	0.0425181
P55039	DRG2	1.79795	1.74951	0.493305	-0.189254	2.55555	-1.93876
Q14126	DSG2	3.93568	-4.36469	3.31527	-3.17653	5.13735	1.18816
P15924	DSP	4.09908	-4.82055	2.94285	-2.83827	2.73403	1.98228
Q03001	DST	5.16074	1.23859	6.16497	0.79589	3.59285	-0.442703
P60981	DSTN	3.66055	0.732945	3.7265	-0.991212	5.60941	-1.72416
Q8TEA8	DTD1	4.65389	1.84352	5.63931	2.29175	2.05374	0.448227
Q8TDB6	DTX3L	3.37726	-1.45205	1.04485	1.36873	2.59149	2.82078
Q9Y2E6	DTX4	3.63617	-1.65511	NaN	0	2.28063	1.48948
P23919	DTYMK	3.94462	-0.893452	3.73699	-0.604211	2.19095	0.289241
Q9NRD8;Q9NRD9	DUOX2	2.55354	-2.23241	0.0419207	-0.0938349	1.92582	2.13858
Q9NX74	DUS2	1.20804	1.94698	1.84181	2.45051	0.338886	0.503535
Q96G46	DUS3L	2.15101	0.393509	3.29666	1.47715	3.27451	1.08365
Q9UNI6	DUSP12	1.25156	-1.21178	0.857704	-0.597367	0.931659	0.614408
Q9BVJ7	DUSP23	4.46011	-2.73121	3.92058	-2.22392	3.81559	0.507292
P51452	DUSP3	2.58582	-0.956791	2.38596	1.80843	3.7521	2.76522
P33316	DUT	1.67059	-0.262905	4.9914	-1.04087	4.35367	-0.777966
O14641	DVL2	0.822648	0.253013	3.69226	-0.597029	3.45387	-0.850042
Q92997	DVL3	0.575117	-0.261819	0.14903	0.116307	0.98504	0.378126
Q14204	DYNC1H1	3.99177	-0.232386	4.21386	-0.259035	0.612915	-0.0266495
Q13409	DYNC1I2	0.598314	-0.448545	4.1265	-0.528005	0.0987404	-0.0794597
Q9Y6G9	DYNC1LI1	0.676479	0.152625	3.17185	-0.590215	3.46507	-0.742839
O43237	DYNC1LI2	0.204107	-0.109784	2.80145	0.601458	2.2402	0.711242
Q96EX3	DYNC2I2	0.447026	0.384441	0.961477	0.732947	NaN	0
P63167	DYNLL1	0.402001	0.172538	0.139711	0.0639853	0.291041	-0.108553
Q96FJ2	DYNLL2	2.0014	-0.791044	1.11648	0.39367	3.20324	1.18471
Q9NP97;Q8TF09	DYNLRB1	0.849404	0.226327	0.197008	-0.0713129	1.24375	-0.29764
P63172	DYNLT1	2.62173	0.546121	1.78793	0.300769	2.22242	-0.245352
P51808	DYNLT3	4.50456	-4.02106	4.61328	-3.91172	0.232137	0.109341
Q13627;Q9Y463	DYRK1B	0.348259	0.114067	1.77286	-0.512388	2.38486	-0.626455
Q16254	E2F4	3.03616	1.29811	3.71308	2.23795	2.21851	0.939835
Q56P03	EAPP	1.38286	-0.468848	1.55771	0.588302	2.61025	1.05715
Q5JPH6	EARS2	4.08352	-1.22082	4.20646	-0.840262	2.71529	0.380559
Q99848	EBNA1BP2	0.686635	-0.338252	0.659751	-0.197075	0.333782	0.141177
Q15125	EBP	0.323623	0.241293	0.50962	0.294744	0.0601281	0.0534511
O95905	ECD	2.46823	1.93489	0.377434	-0.43542	3.3023	-2.37031
P42892	ECE1	3.87876	1.298	0.715617	0.146809	4.6669	-1.15119
Q13011	ECH1	4.28201	-1.11233	5.6095	-2.07927	5.36869	-0.966937
Q9NTX5	ECHDC1	0.170232	0.20469	2.29341	-0.772689	1.33568	-0.977379
P30084	ECHS1	2.33396	0.356505	3.22952	0.341503	0.0933693	-0.0150023
P42126	ECI1	3.01918	-0.443131	4.31603	-1.09123	3.53773	-0.648098
O75521	ECI2	4.42579	1.11903	4.22671	0.844637	2.05423	-0.27439
Q5VYK3	ECPAS	5.3104	0.75359	5.0535	0.38252	5.13543	-0.371069
Q9BQ95	ECSIT	0.31669	0.231028	0.584374	0.249306	0.0274596	0.0182786
Q9H8V3	ECT2	0.0329613	0.0134398	3.98444	1.37163	4.39871	1.35819
Q8WWZ3	EDARADD	NaN	0	4.80859	-2.17322	2.31379	-1.59365
Q96F86	EDC3	1.93549	-0.656356	1.82264	-0.463253	0.956313	0.193104
Q6P2E9	EDC4	4.24399	0.956727	5.70003	0.95448	0.0123908	-0.00224686
Q9BZQ6	EDEM3	0.606701	-0.280968	0.658565	-0.22096	0.145749	0.060008
O60869	EDF1	0.423944	-0.36607	1.14331	-0.657373	0.599734	-0.291303
Q15075	EEA1	1.12302	0.274601	3.54314	0.888052	2.44024	0.613451
O75530	EED	0.133855	-0.0564855	1.35249	-0.231785	0.566335	-0.1753
P68104;Q5VTE0	EEF1A1	0.621416	0.142573	4.32819	-0.624181	3.93222	-0.766755
Q05639	EEF1A2	2.06912	-0.327973	4.3998	-0.760664	2.80626	-0.432691
Q8WVE0	EEF1AKMT1	1.83826	1.16882	1.07821	1.01003	NaN	0
P24534	EEF1B2	2.516	-0.369878	2.44598	-0.482138	0.651114	-0.112259
P29692;P24534	EEF1D	3.08473	-0.433648	3.19282	-0.819672	2.35022	-0.386024
O43324	EEF1E1	2.93295	-0.611292	0.408779	-0.10364	2.42925	0.507651
P26641	EEF1G	0.642797	0.102829	1.72649	-0.131301	1.85036	-0.23413
P13639	EEF2	5.45122	0.88164	3.84927	0.670836	2.45474	-0.210804
P57772	EEFSEC	0.0315527	-0.0201348	2.50504	0.861051	2.37202	0.881186
Q5T9C2	EEIG1	2.40879	-0.549875	3.37415	-1.42767	3.09441	-0.877796
Q7L9B9	EEPD1	2.0458	-0.669815	6.06237	-2.94229	5.82282	-2.27247
Q9BUP0	EFHD1	NaN	0	3.9376	-4.0676	5.13723	-3.58878
Q96C19	EFHD2	3.25365	-1.34584	3.00552	-0.784409	1.90846	0.561432
Q7Z2Z2	EFL1	2.40597	-1.19533	2.67122	-0.845423	0.760745	0.34991
P98172	EFNB1	2.2872	-1.56666	0.0711074	-0.105394	2.02137	1.46126
P52799	EFNB2	2.89883	-1.13668	NaN	0	3.11755	2.02323
Q15029	EFTUD2	3.65017	0.28647	2.76819	0.254386	0.497748	-0.032084
P00533	EGFR	2.8279	-0.342515	5.55953	-1.04602	5.10843	-0.703508
Q9GZT9	EGLN1	0.706297	0.225876	1.21499	0.432736	0.63292	0.20686
Q8NDI1	EHBP1	0.330234	-0.202204	0.293162	-0.118292	0.135691	0.0839124
Q8N3D4	EHBP1L1	3.22451	-1.10666	4.74269	-1.77924	2.64756	-0.672573
Q9H4M9	EHD1	4.37733	-0.624329	6.51242	-1.23432	5.94415	-0.609991
Q9NZN4	EHD2	2.90312	2.55528	1.72692	-1.08693	4.54448	-3.64222
Q9H223	EHD4	5.60239	-2.36695	5.62234	-2.44472	0.903404	-0.0777712
Q08426	EHHADH	4.17927	-1.36302	1.42327	0.311587	6.1082	1.6746
Q9H9B1	EHMT1	1.10236	0.733982	0.65876	2.45288	0.529161	1.7189
Q96KQ7	EHMT2	0.584934	1.06077	1.75502	0.661563	0.228397	-0.399209
O14681	EI24	2.30492	-0.361776	2.83624	-0.860215	2.23095	-0.498439
O60739;P41567	EIF1	0.101008	0.0515192	0.231873	-0.105132	0.313703	-0.156651
Q8N9N8	EIF1AD	1.47017	1.62856	1.06833	-0.169184	2.02918	-1.79774
O14602;P47813	EIF1AX	1.54241	0.744635	2.58095	1.23883	0.948291	0.494195
Q9BY44	EIF2A	4.03225	-0.909941	3.08952	-0.382803	3.53533	0.527137
P19525	EIF2AK2	0.858108	-0.184118	1.46951	0.408526	2.95459	0.592644
Q14232	EIF2B1	0.992062	0.261941	2.38997	-0.456363	2.75529	-0.718304
P49770	EIF2B2	0.042416	-0.0199038	1.25477	-0.273094	0.857515	-0.253191
Q9NR50	EIF2B3	3.25924	0.621295	0.0451877	0.0111399	4.46467	-0.610156
Q9UI10	EIF2B4	1.61607	0.391999	0.209542	-0.0645858	4.67945	-0.456585
Q13144	EIF2B5	0.649302	0.26705	0.737248	-0.159525	1.27728	-0.426575
P41214	EIF2D	0.869168	1.32857	1.08404	1.77809	0.20325	0.449517
P05198	EIF2S1	0.768414	-0.0782463	2.49648	0.23271	3.05278	0.310956
P20042	EIF2S2	2.4318	-0.33795	1.13926	-0.153478	1.78177	0.184472
Q2VIR3;P41091	EIF2S3	1.1466	0.146147	0.965295	0.1447	0.0075014	-0.0014472
Q14152	EIF3A	5.08515	0.237417	1.9958	-0.229399	4.19034	-0.466815
P55884	EIF3B	1.20755	0.065822	3.03868	-0.384123	4.36292	-0.449945
Q99613;B5ME19	EIF3C	1.54549	0.256914	1.54157	-0.0996563	2.53054	-0.35657
O15371	EIF3D	2.26202	0.345715	2.51206	-0.244851	4.25935	-0.590566
P60228	EIF3E	0.214603	-0.061361	1.70224	-0.389214	2.07788	-0.327853
O00303	EIF3F	0.0921965	0.0277843	3.45472	-0.509409	3.0404	-0.537193
O75821	EIF3G	0.0611885	0.0198469	3.87886	-0.25016	1.48859	-0.270007
O15372	EIF3H	1.76086	0.171026	1.13983	-0.190649	2.67915	-0.361675
Q13347	EIF3I	0.231938	0.0776831	2.07315	-0.484201	2.04275	-0.561884
O75822	EIF3J	2.3219	-0.769588	5.90345	-1.07526	1.22126	-0.305669
Q9UBQ5	EIF3K	1.37729	0.260144	4.43985	-1.17806	5.40166	-1.43821
Q9Y262	EIF3L	0.503747	0.0596854	4.19096	-0.4096	4.00134	-0.469285
Q7L2H7	EIF3M	1.61153	0.26446	2.9129	-0.334253	3.56359	-0.598713
P60842	EIF4A1	4.45425	0.718562	2.38991	0.238317	4.36232	-0.480245
Q14240	EIF4A2	2.31633	0.28755	4.73158	1.39142	4.81105	1.10387
P38919	EIF4A3	2.79344	0.638545	0.959348	0.0455702	3.31229	-0.592975
P23588	EIF4B	1.55536	0.326282	3.80003	-0.691733	4.34739	-1.01801
P06730	EIF4E	2.38299	-0.340884	3.10536	-0.389621	0.359023	-0.048737
O60573	EIF4E2	0.715017	-0.378256	0.0818375	-0.0826097	0.470543	0.295647
Q9NRA8	EIF4ENIF1	2.08539	1.16125	0.232874	-0.118787	3.10552	-1.28004
Q04637	EIF4G1	3.33112	0.209862	2.80054	0.15824	1.32774	-0.0516214
P78344	EIF4G2	1.74496	0.276824	6.03056	-1.42664	6.7527	-1.70347
O43432	EIF4G3	2.37431	1.18938	0.981296	-0.293453	4.01983	-1.48283
Q15056	EIF4H	2.37768	0.303539	1.93794	0.404782	0.459808	0.101243
P55010	EIF5	4.79311	-0.613782	4.79265	-0.693877	1.07712	-0.0800948
P63241	EIF5A	1.49628	0.48723	1.19425	0.402671	0.27755	-0.084559
O60841	EIF5B	1.35937	0.419431	0.620449	0.237431	0.659954	-0.182
P56537	EIF6	1.85086	-0.411064	2.68795	-0.763584	1.40555	-0.35252
Q53HC9	EIPR1	2.61046	-0.432675	1.20034	-0.178837	2.29638	0.253839
Q9BQ52	ELAC2	6.57776	1.65331	3.39929	0.506357	6.9446	-1.14695
Q12926;Q15717;P26378	ELAVL1	3.01699	0.572658	2.85862	0.671724	0.585645	0.0990663
P32519	ELF1	3.24063	-2.02001	0.566104	-0.515475	2.23138	1.50454
P78545	ELF3	1.36573	-2.52224	NaN	0	1.82343	2.61859
Q96JJ3	ELMO2	1.53725	0.64282	3.22058	-0.673342	3.5742	-1.31616
Q96BJ8	ELMO3	4.85493	-3.47766	NaN	0	4.47688	3.07504
Q8IZ81	ELMOD2	3.9539	-1.99137	3.14192	-1.72002	0.947596	0.271351
Q14241	ELOA	1.67359	-0.57022	2.22746	-0.721735	0.429887	-0.151515
Q15370	ELOB	0.235684	0.0906887	3.10394	-1.28122	3.67553	-1.37191
Q15369	ELOC	0.310863	0.124066	2.67306	-1.13788	3.07777	-1.26195
P60002	ELOF1	1.01542	1.63318	2.01576	0.475586	0.852666	-1.15759
Q9BW60	ELOVL1	0.836156	-0.329184	1.47185	-0.383966	0.122803	-0.0547824
Q9NXB9	ELOVL2	NaN	0	2.10505	-1.79527	2.95984	-1.44268
Q9NYP7	ELOVL5	1.78181	0.778084	2.12354	-0.741934	4.43896	-1.52002
O95163	ELP1	3.17454	1.30132	4.30489	0.71329	2.10307	-0.588034
Q6IA86	ELP2	2.01809	1.78651	1.69084	1.11399	0.792229	-0.67252
Q9H9T3	ELP3	2.60243	0.656718	3.84047	1.17257	2.96442	0.515856
Q96EB1	ELP4	2.05553	1.17809	1.00326	1.20934	0.0190195	0.0312452
Q8TE02	ELP5	0.0450222	0.0559136	0.332031	0.347307	NaN	0
Q6PCB8	EMB	1.07771	-0.94176	0.0731653	-0.209043	0.382907	0.732718
Q8N766	EMC1	2.51702	-1.31513	2.13891	-1.51217	0.252008	-0.197044
Q5UCC4	EMC10	1.8746	-1.80145	1.2782	-1.21876	2.69041	0.58269
Q15006	EMC2	5.46002	-1.07376	4.49324	-0.907775	1.33804	0.16599
Q9P0I2	EMC3	4.73953	-1.5345	3.85986	-1.04186	2.95235	0.492636
Q5J8M3	EMC4	4.82259	-1.46982	4.20037	-1.17078	1.69755	0.299044
Q9BV81	EMC6	1.32008	-0.301524	2.22969	-0.425603	0.532927	-0.124079
Q9NPA0	EMC7	3.39403	-1.60012	4.908	-1.52127	0.177252	0.0788579
O43402	EMC8	0.743739	-2.41917	0.465539	-1.63694	1.41839	0.782223
Q9Y3B6	EMC9	0.618161	-0.219058	4.54831	-2.11494	4.6054	-1.89588
P50402	EMD	2.73835	0.966752	4.31739	-1.18169	5.38156	-2.14844
Q92979	EMG1	3.76817	0.820585	4.42913	0.401293	2.92144	-0.419291
O00423	EML1	NaN	0	2.76104	-1.94093	3.51667	-1.27907
O95834	EML2	5.57936	-1.6553	3.4887	0.437994	7.47341	2.09329
Q32P44	EML3	0.379812	0.411366	0.349768	0.359749	0.0882184	-0.0516171
Q9HC35	EML4	0.735532	-0.121097	5.29166	-1.18664	5.4656	-1.06554
Q8N8S7	ENAH	1.83694	0.556741	0.0586829	-0.0143881	2.21341	-0.571129
O94919	ENDOD1	1.16345	-1.45609	1.39604	-1.77931	0.777304	-0.32322
Q14249	ENDOG	2.17609	1.82729	3.74479	1.59846	0.285697	-0.228828
P17813	ENG	2.19156	2.26943	1.22127	1.21983	0.878837	-1.04959
P13929;P06733;P09104	ENO1	1.84752	0.401501	2.45382	-0.268047	3.30814	-0.669549
P13929	ENO3	0.616517	1.86125	0.753852	-2.11287	4.09186	-3.97412
Q9UHY7	ENOPH1	2.95131	-1.04993	2.5354	-0.647723	1.37512	0.402212
Q9Y6X5	ENPP4	3.8247	-3.71977	0.538675	-0.744085	2.89808	2.97569
O43768	ENSA	1.25167	0.731225	0.613413	0.131019	1.30376	-0.600206
O75354	ENTPD6	0.112734	0.13798	0.359662	0.246411	NaN	0
Q9NPA8	ENY2	0.0113029	0.0146041	0.922726	0.408962	0.524535	0.394358
Q5NDL2	EOGT	0.990914	-1.00222	2.64618	-1.75755	0.973681	-0.755328
Q09472	EP300	0.75531	0.554323	0.300386	0.383488	0.122136	-0.170835
Q96L91	EP400	3.8739	0.744469	0.432754	0.119334	2.92722	-0.625135
P11171	EPB41	1.50805	1.17825	2.536	2.77104	1.60192	1.59279
Q9H4G0	EPB41L1	8.16945	-4.08994	NaN	0	4.9556	4.14142
O43491	EPB41L2	5.40633	-1.23001	8.10572	-2.89517	7.29726	-1.66516
Q9HCM4	EPB41L5	0.84049	-1.55812	NaN	0	1.32091	1.93008
P16422	EPCAM	4.84181	-6.86788	2.91608	-2.66706	7.83258	4.20083
Q9UM22	EPDR1	0.78808	-0.258476	4.65128	-2.46899	5.97279	-2.21052
P29317	EPHA2	5.20978	-1.25933	6.18357	-0.850874	3.4012	0.408456
P54764	EPHA4	6.04404	3.30831	4.34013	3.89796	1.21699	0.589651
P54760	EPHB4	3.8564	-0.906096	2.17676	-0.408874	2.99919	0.497222
P07099	EPHX1	5.77817	-1.66532	1.01304	-0.214175	5.48951	1.45115
Q7L775	EPM2AIP1	0.83819	-1.00312	0.00731846	0.0340047	0.346499	1.03713
Q9Y6I3	EPN1	0.857842	2.72425	4.01833	-0.775155	1.43542	-3.4994
O95208	EPN2	1.21268	0.392555	0.581409	0.48837	0.104634	0.0958152
Q9H201	EPN3	0.141263	0.0441186	0.490134	0.272036	0.467531	0.227917
P58107	EPPK1	5.25318	-5.00546	3.69435	-2.49588	6.73661	2.50959
P07814	EPRS1	0.0276722	-0.0179745	0.826945	-0.166884	0.319951	-0.14891
P42566	EPS15	2.11046	-0.595861	0.610645	-0.203388	3.2136	0.392472
Q9UBC2	EPS15L1	0.0092141	0.00729084	0.736583	0.280386	0.519164	0.273096
Q12929	EPS8	2.62621	-1.3676	0.547649	-0.296885	4.00102	1.07072
Q8TE68	EPS8L1	5.09351	-4.62352	NaN	0	4.30737	4.4391
Q9H6S3	EPS8L2	3.18372	-2.04552	1.14509	-0.715746	2.90445	1.32978
Q8TE67	EPS8L3	4.39835	-5.10031	NaN	0	6.06466	3.98818
O75616	ERAL1	2.91322	2.41017	0.37704	-0.117163	3.65292	-2.52733
Q9NZ08	ERAP1	1.52475	-0.76148	4.26194	-2.14522	3.78255	-1.38374
Q6P179	ERAP2	0.503603	0.300546	3.82049	-1.99027	4.44301	-2.29081
P04626	ERBB2	4.35803	-2.53	1.99905	1.34182	5.49996	3.87182
Q96RT1	ERBIN	3.89718	-0.676026	0.903129	-0.224095	2.28655	0.451931
Q8IUD2	ERC1	2.31712	2.23446	0.985677	0.550121	2.34881	-1.68433
P07992	ERCC1	0.572104	0.698664	0.0789805	0.0874497	0.514953	-0.611215
P18074	ERCC2	0.142351	0.0365585	0.061591	0.0593794	0.0262891	0.0228209
P19447	ERCC3	0.219608	0.102139	0.0610191	0.0938492	0.00580871	-0.00828981
P28715	ERCC5	1.48534	-0.870543	NaN	0	2.41436	1.32795
Q03468	ERCC6	1.57753	1.69352	1.34987	1.70887	0.00743194	0.0153584
Q2NKX8	ERCC6L	3.8054	3.41717	1.68305	0.157405	4.59844	-3.25976
O14944	EREG	0.249779	0.577433	1.96506	1.67961	0.606899	1.10218
Q9UKR5	ERG28	1.25355	-1.94675	1.29752	-1.03019	0.637118	0.916558
Q969X5	ERGIC1	5.75132	-1.68978	5.16792	-1.92191	1.43122	-0.232129
Q96RQ1	ERGIC2	2.0347	-0.404008	2.67498	-0.756002	1.56957	-0.351994
Q9Y282	ERGIC3	1.30359	-0.494375	2.27184	-0.772637	0.739054	-0.278262
P84090	ERH	0.86446	0.273959	0.880799	0.226001	0.140072	-0.0479574
Q8IV48	ERI1	5.02932	2.48742	3.90887	3.05806	1.13172	0.570642
O43414	ERI3	0.066996	0.0404369	2.57921	-0.829792	2.39808	-0.870229
Q96DZ1	ERLEC1	5.05647	-2.16939	3.68335	-1.19356	4.35244	0.975831
O75477	ERLIN1	3.54575	1.18407	1.52534	-0.325477	4.38947	-1.50955
O94905	ERLIN2	1.98116	0.876689	1.88555	0.348639	1.48023	-0.528051
Q7Z2K6	ERMP1	4.33856	1.19229	5.48734	2.11015	4.2767	0.917861
Q76MJ5	ERN2	4.6755	-2.36793	NaN	0	4.45679	2.36437
Q96HE7	ERO1A	5.91069	-2.10447	3.31871	-0.388402	6.46941	1.71607
P30040	ERP29	3.05403	-0.620772	0.0250923	0.00446479	3.92335	0.625237
Q9BS26	ERP44	2.73218	-0.734018	1.91307	0.538899	5.4722	1.27292
Q9UJM3	ERRFI1	3.80834	2.56364	2.37765	0.858593	3.98146	-1.70504
P10768	ESD	1.92365	-0.750373	0.842834	-0.291658	1.7779	0.458715
Q9H501	ESF1	2.91416	2.83673	0.78753	-0.595721	4.47879	-3.43245
Q6NXG1	ESRP1	5.61923	-5.11387	NaN	0	7.4081	5.29328
Q9H6T0	ESRP2	4.70527	-2.93479	1.91274	-1.12513	3.88209	1.80966
Q96DF8	ESS2	0.0914977	0.0803585	0.380655	0.268933	0.215222	0.188574
Q9BSJ8	ESYT1	1.93123	-0.307369	3.56543	-0.796358	2.60834	-0.488989
A0FGR8	ESYT2	2.68617	-0.226848	2.0716	0.358864	3.81041	0.585712
P62495	ETF1	1.83536	0.474828	2.29825	-0.30154	3.49939	-0.776369
P13804	ETFA	4.09502	-0.835823	0.878373	0.103577	5.83336	0.9394
P38117	ETFB	4.13126	-0.881302	1.07608	0.194809	5.59571	1.07611
Q16134	ETFDH	0.266442	0.312096	2.8242	-0.632909	1.22259	-0.945004
O95571	ETHE1	4.79373	-1.57505	3.97177	1.07395	7.21129	2.64899
P41212	ETV6	2.7427	-2.21895	NaN	0	4.28056	2.92588
Q92817	EVPL	6.76188	-6.61426	6.50344	-5.69097	4.97599	0.923291
Q01844	EWSR1	0.212068	-0.0468194	1.86715	0.294607	2.06882	0.341426
Q9NVH0	EXD2	1.10153	-1.40181	2.16937	3.30926	4.78258	4.71107
Q9NV70	EXOC1	1.02555	-1.27806	0.0450609	-0.0618636	1.77021	1.2162
Q96KP1	EXOC2	1.43005	-0.884915	0.594098	-0.422812	1.02626	0.462103
O60645	EXOC3	2.95461	-1.06667	1.26723	-0.501464	2.29448	0.565203
Q96A65	EXOC4	3.02282	-1.15177	1.88899	-0.522173	2.11016	0.629601
O00471	EXOC5	2.48193	-1.25495	2.09266	-0.622811	2.10118	0.632135
Q8TAG9	EXOC6	0.502365	-1.08917	0.493878	-1.18205	0.0333414	-0.0928783
Q9Y2D4	EXOC6B	1.00168	-2.04878	0.32906	-1.15653	0.24551	0.892253
Q9UPT5	EXOC7	3.62878	-0.82167	1.86138	-0.286645	3.19767	0.535024
Q8IYI6	EXOC8	3.48867	-1.1144	1.50831	-0.334229	3.65465	0.780172
Q9Y3B2	EXOSC1	1.79332	0.566051	3.513	0.708407	0.434868	0.142356
Q01780	EXOSC10	1.54258	0.270911	3.2162	0.330856	0.315844	0.0599446
Q13868	EXOSC2	0.0942013	-0.164647	1.93548	0.597647	0.678487	0.762294
Q9NQT5	EXOSC3	0.141808	0.0521526	1.1438	0.531117	1.28439	0.478965
Q9NPD3	EXOSC4	2.31862	0.960283	3.32614	1.19441	0.618662	0.234127
Q9NQT4	EXOSC5	0.618981	0.632803	1.74449	0.88374	0.281533	0.250937
Q5RKV6	EXOSC6	3.39898	0.908999	4.89322	0.9333	0.0938297	0.0243015
Q15024	EXOSC7	0.773053	0.210727	1.79687	0.6305	1.32528	0.419773
Q96B26	EXOSC8	2.68715	0.41684	5.77678	0.742893	2.83801	0.326053
Q06265	EXOSC9	3.58621	0.431109	2.87504	0.576455	1.05507	0.145347
Q15910	EZH2	2.52894	1.90496	3.23665	0.765317	2.08552	-1.13964
P15311	EZR	3.82139	-0.346219	1.24476	-0.0900399	3.3533	0.256179
Q9Y624	F11R	4.13848	-5.1316	3.07149	-3.27319	4.88094	1.85841
P00734	F2	0.167748	-0.116172	4.50295	0.828643	2.2625	0.944815
P13726	F3	6.25648	-6.62222	NaN	0	5.78306	6.69017
P12259	F5	1.53199	1.76807	0.0781845	0.0971699	1.50933	-1.6709
O00519	FAAH	0.963271	-1.07127	0.266873	0.318904	1.60198	1.39017
Q01469	FABP5	2.97853	-1.30718	3.83168	-1.72435	1.85961	-0.417167
Q13158	FADD	0.582844	-0.46659	0.31465	-0.288989	0.303759	0.177601
O60427	FADS1	4.46217	-1.44271	2.0459	-0.601927	3.49536	0.840787
O95864	FADS2	NaN	0	3.90387	-4.35442	6.48699	-3.88333
Q9UNN5	FAF1	0.165434	0.0464749	2.54715	-0.353748	2.09394	-0.400223
Q96CS3	FAF2	0.451965	-0.121349	1.48659	-0.311394	2.02711	-0.190045
P16930	FAH	4.12621	-1.56181	4.13117	-1.60717	0.533792	-0.0453553
Q6P587	FAHD1	2.99846	-0.766148	2.09548	-0.525633	0.976924	0.240515
Q96GK7	FAHD2A	1.23303	-0.385486	1.97995	0.681092	3.71135	1.06658
Q9NVQ4	FAIM	2.15926	2.10237	1.58392	1.69273	NaN	0
Q9H098	FAM107B	2.78278	-2.19128	0.00275024	0.00442171	3.16159	2.1957
Q6SJ93	FAM111B	1.14626	1.17511	3.64621	1.6241	0.453196	0.448993
Q8IWE2	FAM114A1	0.836386	-0.183656	1.18605	0.282661	2.67105	0.466318
Q9NRY5	FAM114A2	2.59247	-0.959315	2.27246	-1.02503	0.113205	-0.0657134
Q9BPY3	FAM118B	0.445135	-0.354314	0.46961	-0.731266	0.251964	-0.376952
Q9NZB2	FAM120A	2.79238	-0.584064	3.70741	0.824772	5.23617	1.40884
Q96EK7	FAM120B	2.03188	1.57769	0.217476	-0.123117	2.67944	-1.70081
Q96C01	FAM136A	2.47618	1.28231	1.80062	0.545913	1.95113	-0.736396
Q96A26	FAM162A	0.13109	0.0853227	0.109652	0.0542024	0.0458844	-0.0311203
Q3ZCQ3	FAM174B	3.36322	-2.89353	NaN	0	2.46699	1.95497
Q8N128	FAM177A1	3.76886	-1.54481	0.445532	-0.135884	5.16783	1.40892
O75063	FAM20B	0.635243	-0.840875	0.906395	-1.02098	0.193472	-0.180102
Q96ND0	FAM210A	1.04914	-0.768834	NaN	0	0.598764	0.632043
Q9H0X4	FAM234A	1.05885	0.541349	1.477	-0.769839	3.33306	-1.31119
Q96D05	FAM241B	2.29224	-1.6126	3.90094	-1.47948	0.191397	0.133122
Q92520	FAM3C	5.48957	-1.94439	2.21301	-0.44591	6.41488	1.49848
Q14320	FAM50A	3.00655	1.27971	3.45598	-1.3746	5.12	-2.65431
Q8TAV0	FAM76A	0.333851	-0.431872	0.197825	0.164353	0.669792	0.596225
Q5HYJ3	FAM76B	0.238794	-0.225631	1.51117	-0.825652	1.17142	-0.600021
Q9H4H8	FAM83D	2.19708	1.65236	0.643092	0.633676	1.50114	-1.01868
Q6ZRV2	FAM83H	7.09909	-3.48327	4.94587	-0.794214	8.02491	2.68905
Q9UBU6	FAM8A1	0.133345	0.0770338	0.581002	0.68739	0.600092	0.610356
Q658Y4	FAM91A1	3.78819	-1.18155	4.74793	-0.909692	1.60203	0.271861
Q8NCA5	FAM98A	0.212666	-0.099772	1.20096	0.142509	0.808348	0.242281
Q52LJ0	FAM98B	4.4103	-0.882951	0.763549	-0.251791	2.45166	0.63116
Q8NB91	FANCB	0.563791	-0.31389	0.958595	0.643962	NaN	0
O15287	FANCG	0.709723	0.660988	1.22499	0.911219	0.267799	0.250232
Q9NVI1	FANCI	3.45916	-1.34228	3.21985	-1.00606	1.40236	0.336218
Q8WVX9	FAR1	0.739711	-0.11551	0.804794	0.120587	1.48892	0.236097
Q9Y4F1	FARP1	4.44297	-2.81947	1.06755	-0.95897	2.68948	1.8605
O95363	FARS2	0.995608	1.38173	1.16605	1.29717	0.041064	-0.0845637
Q9Y285	FARSA	1.12606	-0.101531	2.59947	0.330732	3.61671	0.432263
Q9NSD9	FARSB	0.0137672	0.00819794	1.69363	0.464667	1.65398	0.456469
P49327	FASN	3.03032	0.338446	4.68728	-0.595796	6.25795	-0.934242
Q9NYY8	FASTKD2	3.70676	0.841728	1.4446	0.31834	2.38877	-0.523388
Q7L8L6	FASTKD5	2.27227	2.98014	0.891549	0.973269	1.93092	-2.00687
Q14517	FAT1	1.76604	-2.1539	1.81871	-1.95637	0.222768	0.197536
P62861	FAU	1.10853	0.292274	0.889016	0.202532	0.393226	-0.0897427
P22087	FBL	3.56559	0.483013	5.77151	-1.04651	7.13336	-1.52952
Q8WUP2	FBLIM1	0.869691	-1.71356	1.06675	2.09259	5.17848	3.80615
P09467	FBP1	5.2946	-5.36352	NaN	0	5.6462	4.6205
Q9NXK8	FBXL12	0.961049	-0.598979	2.13276	-0.956997	0.738306	-0.358018
Q96ME1	FBXL18	2.87195	-0.581405	3.10803	-0.772408	0.900564	-0.191003
Q96IG2	FBXL20	0.111628	-0.114542	0.594599	0.531652	0.780152	0.646194
Q8N531	FBXL6	0.295036	0.0977589	0.0548962	0.0896308	0.00558554	-0.00812817
Q86XK2	FBXO11	2.16384	1.28907	1.00792	0.780481	0.624428	-0.508584
Q96EF6	FBXO17	1.43901	0.322044	3.90299	-1.47633	4.81363	-1.79838
Q9UK22	FBXO2	1.75463	0.316494	5.21499	-1.8715	6.21489	-2.188
O94952	FBXO21	0.446539	0.167795	1.6841	1.06593	1.81799	0.898136
Q8NEZ5	FBXO22	0.260721	-0.0736828	1.78857	-0.685022	1.7989	-0.61134
Q9NVF7	FBXO28	0.757076	0.380214	1.28121	1.28964	1.0535	0.909431
Q9UK99	FBXO3	2.45261	-1.66274	1.35857	-1.0101	1.34956	0.652637
Q8TB52	FBXO30	1.03181	-1.26614	0.147267	0.209986	1.40029	1.47613
Q6P3S6	FBXO42	1.74723	1.19563	1.21946	0.920121	0.280867	-0.275506
Q9NRD1	FBXO6	0.208534	-0.153173	0.381658	-0.252554	0.116547	-0.0993814
Q9Y3I1	FBXO7	0.0801365	-0.0246464	0.600254	1.42331	0.76729	1.44796
Q9Y297;Q9UKB1	FBXW11	0.804118	0.387901	1.1426	-0.430169	1.82522	-0.81807
Q9Y324	FCF1	1.17732	0.648113	2.07972	0.400937	0.448075	-0.247177
Q9Y6R7	FCGBP	4.43497	-3.49559	NaN	0	3.76991	2.91107
P55899	FCGRT	5.85913	-2.38661	0.373615	-0.333557	3.15021	2.05305
Q0JRZ9	FCHO2	1.13948	-0.896188	0.811495	-0.687502	0.353053	0.208686
Q86WN1	FCHSD1	0.924562	-1.12051	0.0854539	-0.135132	2.26232	0.985378
P37268	FDFT1	3.69289	-1.48391	2.15803	0.438114	4.91824	1.92202
P14324	FDPS	5.29935	-1.04939	2.31493	0.361404	6.22492	1.41079
P10109	FDX1	0.442664	-1.04091	0.730064	-1.56664	1.70481	-0.525734
P22570	FDXR	3.65229	0.940608	6.01892	1.31628	2.19272	0.375669
P22830	FECH	2.81606	2.30106	2.47391	0.536011	2.87643	-1.76505
P39748	FEN1	4.2085	-0.791828	2.51299	-0.271684	3.63829	0.520144
Q9BQL6	FERMT1	2.52387	-0.534125	3.50151	2.41792	4.73298	2.95204
Q96AC1;Q9BQL6	FERMT2	4.40755	3.36931	3.36368	3.45839	NaN	0
Q9UHY8	FEZ2	1.09623	0.79472	2.40276	1.25148	NaN	0
Q5JSP0	FGD3	2.26721	-1.76673	NaN	0	2.2862	1.84119
P09038	FGF2	1.83169	1.22178	0.587422	0.233155	2.12874	-0.988624
Q9NVK5	FGFR1OP2	0.734409	-1.03436	0.0425434	-0.0371888	0.867816	0.997173
P07954	FH	3.41106	-0.280228	4.8017	-0.289308	0.111496	-0.00908089
Q5W0V3	FHIP2A	0.224819	-0.50546	0.890519	-1.32035	0.804638	-0.814889
Q13642	FHL1	NaN	0	5.35079	-5.5488	6.17424	-4.78881
Q14192	FHL2	4.94728	-1.50876	6.27787	-1.59396	0.60641	-0.0851941
Q9Y613	FHOD1	2.2985	1.24788	1.69115	1.16005	0.0876775	-0.087821
O43427	FIBP	1.00533	0.65044	1.22998	0.53162	0.158794	-0.11882
Q6PIW4	FIGNL1	0.398057	0.311312	0.0531018	-0.0283936	0.554442	-0.339706
Q6UN15	FIP1L1	0.814954	-0.256855	1.58693	-0.289917	0.0981925	-0.033062
Q9NSG2	FIRRM	0.210392	0.585923	0.138177	-0.412414	1.14783	-0.998337
Q9Y3D6	FIS1	4.47434	-1.10909	1.23588	-0.109782	5.18226	0.999304
Q8N6M3	FITM2	0.851827	-0.864865	0.553222	-0.482746	0.430442	0.382119
Q96AY3	FKBP10	3.19044	5.90731	5.01043	0.880661	3.56701	-5.02664
Q9NYL4	FKBP11	5.28132	-4.03609	NaN	0	6.82071	4.26456
Q9NWM8	FKBP14	0.0987777	0.373541	1.85837	-1.92808	1.11906	-2.30162
Q5T1M5	FKBP15	0.719193	-0.130697	2.4597	-0.514192	2.23839	-0.383495
P62942	FKBP1A	0.215949	0.106818	3.93747	-1.65743	3.90755	-1.76424
P26885	FKBP2	4.1057	-1.85422	4.93687	-1.68727	0.610266	0.166944
Q00688	FKBP3	2.06833	-0.31857	3.8331	0.971897	4.96422	1.29047
Q02790	FKBP4	2.64685	0.804747	2.51767	0.593003	0.789664	-0.211744
Q13451	FKBP5	3.07009	0.797208	4.3231	1.12694	1.75734	0.329731
Q14318	FKBP8	1.38889	0.338729	2.17539	0.395528	0.201218	0.0567994
Q75LS8;O95302	FKBP9	2.80116	-0.31537	0.465166	-0.0693113	1.90063	0.246059
Q9H9S5	FKRP	4.2059	-0.99236	0.384823	-0.150478	2.98103	0.841882
Q8NFF5	FLAD1	0.677605	0.360211	0.821275	-0.294489	1.86315	-0.6547
Q13045	FLII	5.05754	-0.725024	1.79811	-0.149813	6.01736	0.575211
P21333	FLNA	4.53751	-0.576834	6.2688	-1.41213	5.9001	-0.835295
O75369	FLNB	10.1154	-2.98702	6.53248	-1.21253	8.78032	1.77448
Q14315	FLNC	0.631907	-2.30291	4.91158	-4.21002	0.631651	-1.90711
O75955	FLOT1	2.0881	-0.512088	0.718774	0.131714	2.71626	0.643802
Q14254	FLOT2	0.556199	-0.159684	3.83272	0.486396	2.83177	0.64608
Q9Y5Y0	FLVCR1	0.336053	1.70594	0.727142	3.07348	0.425161	1.36754
Q96CP2	FLYWCH2	2.77222	3.06624	1.89573	-0.324164	3.69436	-3.3904
Q96HJ9	FMC1	1.71454	1.40616	1.35696	2.27512	0.498897	0.868967
O95466	FMNL1	0.645526	-0.640976	0.756088	-0.469258	0.159299	0.171718
Q8IVF7;Q96PY5	FMNL2	3.87047	2.69803	3.734	0.838675	3.87693	-1.85935
Q06787	FMR1	1.08535	0.396191	2.25508	-0.784307	3.2202	-1.1805
P02751	FN1	0.138863	0.220899	1.50523	2.20879	1.32	1.98789
Q9H479	FN3K	0.694984	1.1959	0.463238	0.125161	0.771984	-1.07074
Q9HA64	FN3KRP	2.87856	-1.15009	2.81849	-1.33759	0.484401	-0.187501
Q96RU3	FNBP1	2.07911	1.13414	0.397036	-0.200093	3.10792	-1.33423
Q8N3X1	FNBP4	0.0940472	-0.0342565	0.944955	0.294934	1.02719	0.329191
Q9Y2H6	FNDC3A	2.27734	-1.17673	0.0930917	-0.116608	1.49398	1.06012
Q53EP0	FNDC3B	3.45675	-1.63146	2.43314	-1.28514	1.05507	0.346327
P49354	FNTA	0.193644	0.116923	1.26788	1.44008	1.35413	1.32315
P49356	FNTB	2.42705	-1.60179	1.62089	1.32898	4.6579	2.93077
P85037	FOXK1	0.177258	0.0424244	0.882482	-0.134682	0.988843	-0.177106
Q01167	FOXK2	1.38253	1.24418	0.0427827	0.0232439	1.59719	-1.22094
Q96CU9	FOXRED1	0.0155641	-0.00884549	2.61898	0.720899	2.37093	0.729744
Q05932	FPGS	1.80566	0.654928	0.236407	0.297509	0.35689	-0.357419
O14772	FPGT	0.138565	0.147162	0.455923	0.311737	0.187297	0.164575
Q14331	FRG1	2.06898	0.64564	4.40555	1.32542	2.51063	0.67978
Q7Z6J6	FRMD5	0.560232	-0.475263	0.692476	-0.590527	0.155493	-0.115264
Q9BZ67	FRMD8	4.21054	-0.68309	0.322683	-0.192866	1.23814	0.490224
O94915	FRYL	3.55542	0.575119	0.463107	-0.101767	4.00521	-0.676886
Q16658	FSCN1	6.82584	-1.97583	7.43071	-3.7818	6.74365	-1.80598
Q9BTV5	FSD1	1.76316	2.08111	1.93902	2.0345	0.0238153	-0.0466089
P02794	FTH1	0.962769	-0.347761	4.17438	2.35625	4.73586	2.70401
P02792	FTL	4.6511	2.07058	7.07557	3.84251	5.12291	1.77192
Q9C0B1	FTO	1.60056	-0.323958	2.43254	0.628691	3.61599	0.95265
Q9UET6	FTSJ1	1.80114	1.50663	2.87817	0.866609	0.867485	-0.64002
Q8IY81	FTSJ3	0.064637	-0.0839388	0.55711	0.171662	0.280521	0.2556
Q96AE4	FUBP1	0.854117	-0.315931	0.177424	-0.0351013	0.937025	0.28083
Q96I24	FUBP3	6.1342	1.16322	2.83742	0.517634	3.90229	-0.64559
P04066	FUCA1	5.31572	-3.75452	4.08574	-1.99917	3.99859	1.75535
Q9BTY2	FUCA2	3.82139	-1.09059	0.0880442	0.0991944	1.92047	1.18978
Q9BWH2	FUNDC2	1.64401	2.27077	1.45642	-0.384124	2.37137	-2.6549
P09958	FURIN	0.0569194	-0.0964902	NaN	0	0.435923	-0.461414
Q92804;P35637	FUS	1.70427	0.626441	2.55295	0.834191	0.59868	0.20775
Q9BYC5	FUT8	2.13951	-3.11419	0.402045	-0.88891	2.16228	2.22528
Q16595	FXN	0.0305999	0.0126049	0.525751	0.203336	0.775556	0.190732
P51114	FXR1	1.7427	0.276315	0.551845	0.090182	1.60234	-0.186133
P51116	FXR2	3.1675	0.664404	1.35331	-0.203569	4.60747	-0.867973
Q14802	FXYD3	3.96113	-4.99677	NaN	0	4.53238	4.13987
Q9BQS8	FYCO1	3.70627	-1.4645	1.21338	0.898729	3.73653	2.36323
Q96QD9	FYTTD1	0.631047	0.939603	3.13306	2.75895	1.47705	1.81935
Q13467	FZD5	1.95638	-0.978456	NaN	0	1.85939	0.96736
O60353	FZD6	2.76976	-1.33223	0.367886	-0.343757	1.6886	0.988473
Q9UN86	G3BP2	0.103238	0.0207655	0.684897	-0.115722	0.766426	-0.136487
Q9BUM1	G6PC3	0.104695	-0.270642	1.09246	-1.5674	0.619957	-1.29675
P11413	G6PD	4.193	-0.774535	6.98591	-3.70761	8.14774	-2.93308
P10253	GAA	5.47748	1.82822	1.79156	2.98841	0.811968	1.16018
P60520	GABARAPL2	1.24643	-1.2641	3.13241	2.09665	3.79242	3.36075
Q06546	GABPA	0.760393	0.573817	1.05702	0.381365	0.275806	-0.192451
Q8TAE8	GADD45GIP1	1.79385	0.478425	0.0606211	-0.0582115	0.89832	-0.536637
O14976	GAK	0.0761119	0.0151714	0.96438	0.214685	1.10458	0.199513
P54803	GALC	3.98298	-1.94726	0.605584	0.523374	3.30803	2.47063
Q14376	GALE	6.32005	-1.59552	5.41867	-1.69305	0.810927	-0.0975242
P51570	GALK1	3.90263	1.04046	3.58729	0.587763	2.54245	-0.452696
Q01415	GALK2	1.57646	-2.34506	1.01955	-1.54883	1.96319	0.796229
Q96C23	GALM	4.8394	-4.14574	3.83365	-2.56259	5.52089	1.58315
P34059	GALNS	0.639012	0.238331	3.20834	-0.706355	2.99535	-0.944686
Q10472	GALNT1	1.68155	-0.593938	2.36709	-0.731089	0.565838	-0.137151
Q8IXK2	GALNT12	4.49346	-2.94847	NaN	0	3.97366	2.35005
Q10471;Q8N4A0	GALNT2	6.26722	-1.68479	7.11407	-2.13401	3.7967	-0.449226
Q14435	GALNT3	6.45828	-5.56698	NaN	0	6.46696	5.02042
Q8N4A0	GALNT4	2.407	-2.6933	NaN	0	4.00761	2.83983
Q7Z7M9	GALNT5	1.17412	-0.990589	NaN	0	0.543316	0.506352
Q8NCL4	GALNT6	3.65484	-2.02263	1.97957	-1.11301	1.98457	0.909623
Q86SF2	GALNT7	5.48587	-2.77284	5.94131	-3.31652	4.50447	-0.54368
Q14353	GAMT	1.36644	-0.628882	1.85663	-0.63921	0.0198738	-0.0103283
Q9H2C0	GAN	5.35002	-1.85309	2.20077	0.7743	5.54306	2.62739
Q14697	GANAB	3.6142	-0.418026	4.47616	-0.520068	1.14575	-0.102041
P04406	GAPDH	2.44597	0.635801	4.16776	0.553939	0.32024	-0.0818629
Q14C86	GAPVD1	4.44951	1.14731	3.42227	0.583315	3.91785	-0.563995
Q9NY12	GAR1	0.961353	0.377421	0.892344	0.402983	0.0378837	0.0255623
P41250	GARS1	1.51071	0.481906	1.85404	-0.361212	2.76018	-0.843117
P22102	GART	3.69538	1.32616	2.35207	1.22166	0.177637	-0.104492
P23771	GATA3	2.44746	-2.15686	NaN	0	2.07101	1.37791
Q8WUU5	GATAD1	0.246922	0.374154	NaN	0	0.186749	0.208745
Q86YP4	GATAD2A	2.83461	0.468395	4.86515	1.12754	3.85682	0.659148
Q8WXI9	GATAD2B	0.0936701	-0.0719573	1.55139	-0.500627	0.938753	-0.42867
O75879	GATB	1.41269	0.338743	0.647315	0.203966	0.483529	-0.134777
O43716	GATC	4.13193	1.88266	0.596795	1.06688	0.536267	-0.815781
Q8NB37	GATD1	0.383519	0.154658	2.99556	-0.432093	2.0329	-0.586751
P50440	GATM	7.78418	-4.6607	NaN	0	5.31953	4.48538
P04062	GBA1	4.00796	-0.918072	2.30576	-0.232245	4.6171	0.685827
Q9HCG7	GBA2	0.566737	-0.880674	1.32713	-0.702743	0.116216	0.177931
Q04446	GBE1	6.13374	1.84891	5.41002	2.13946	1.98386	0.290554
Q92538	GBF1	2.81949	0.543302	3.46231	-0.505014	5.48017	-1.04832
P32455;P32456	GBP2	4.87427	-3.89794	NaN	0	4.98357	3.82894
P28676	GCA	1.38228	-1.73799	2.05825	-1.30258	0.390682	0.435411
Q96CN9	GCC1	0.345108	0.238472	2.1097	1.64696	2.2396	1.40849
Q8IWJ2	GCC2	2.11392	-1.29907	0.438753	0.379725	2.40299	1.67879
Q92947	GCDH	3.00016	0.47977	4.61443	1.10098	3.50878	0.621206
P16383	GCFC2	2.84248	1.18358	0.999093	0.38694	2.24341	-0.796643
P48506	GCLC	3.20341	-1.41266	4.33455	-1.75599	1.33663	-0.343333
P48507	GCLM	1.51838	-0.384199	4.19117	-0.796163	1.93058	-0.411964
Q92616	GCN1	5.02135	-0.762493	5.56356	-0.660142	2.04274	0.102351
O95395	GCNT3	5.76234	-3.70262	NaN	0	5.73697	3.22185
P23434	GCSH	1.41989	-0.414787	2.67222	1.8526	3.6471	2.26739
Q9Y2T3	GDA	5.63451	-7.33712	NaN	0	9.83175	7.54138
Q8TB36	GDAP1	4.72786	-2.53607	3.4485	-1.6897	3.53242	0.846372
Q9NZC3	GDE1	3.34048	-1.92859	2.61826	-0.707757	2.88584	1.22083
Q99988	GDF15	3.36385	-3.42796	2.37378	-2.03933	5.41082	1.38864
P31150	GDI1	1.98164	0.371706	6.34902	-2.43247	7.88099	-2.80418
P50395	GDI2	3.48255	0.657451	3.98465	0.346042	2.40736	-0.311409
Q7L5L3	GDPD3	3.6025	-4.91	NaN	0	6.22347	5.44326
O14893	GEMIN2	0.731378	-0.284275	1.4004	1.58105	2.13025	1.86532
P57678	GEMIN4	1.69599	0.295254	2.96057	0.394442	0.517357	0.0991883
Q8TEQ6	GEMIN5	6.53532	0.802352	3.30866	0.414105	3.76876	-0.388247
Q8WXD5	GEMIN6	0.8116	0.521712	0.823479	1.18987	0.536132	0.668157
O00258	GET1	1.17521	1.21078	0.0244737	0.0513453	0.899699	-1.15943
O43681	GET3	1.49573	0.503224	1.88994	0.389959	0.347854	-0.113266
Q7L5D6	GET4	0.232428	-0.160987	1.11088	0.51588	1.28371	0.676867
P55789	GFER	2.14006	-0.846741	3.13206	-1.29687	2.80881	-0.450126
Q96RP9	GFM1	4.46273	-0.633221	0.765298	-0.0793762	5.50768	0.553844
Q969S9	GFM2	0.796484	1.86875	1.4139	3.12727	3.31949	1.25852
Q06210	GFPT1	7.24923	-2.18925	5.65379	-0.939114	7.90695	1.25014
Q13630	GFUS	6.08094	-1.79851	2.25552	-0.482844	5.01272	1.31566
Q9UJY4;Q9NZ52;Q9UJY5	GGA1	NaN	0	5.84045	-3.33859	3.28763	-2.59234
Q9UJY4	GGA2	0.72891	0.429455	2.60758	-0.598473	2.33574	-1.02793
Q9NZ52	GGA3	1.76085	0.519276	2.30139	-1.0836	3.81678	-1.60288
Q9BVM4	GGACT	0.849429	-1.19917	NaN	0	0.151912	0.204138
O75223	GGCT	1.20819	-0.827825	2.04353	0.724786	2.90811	1.55261
P38435	GGCX	0.0481799	-0.0721103	2.05896	-0.981065	1.03142	-0.908955
Q92820	GGH	0.0408122	-0.0441244	1.41893	-0.41357	0.57704	-0.369446
O95749	GGPS1	NaN	0	4.12667	-3.33206	2.3478	-2.28735
Q8N2G8	GHDC	2.09136	-1.24253	0.287368	-0.159518	2.32148	1.08302
Q9H3K2	GHITM	1.48925	0.346949	0.573059	0.17115	0.817581	-0.175798
Q9NWU2	GID8	0.38206	0.421049	1.04655	0.522852	0.104277	0.101804
O75420	GIGYF1	1.3771	0.764681	1.44288	0.921567	NaN	0
Q6Y7W6	GIGYF2	0.216043	-0.0910934	0.171916	-0.0615748	0.10097	0.0295186
Q14691	GINS1	1.81797	0.956514	1.59035	1.18094	0.237132	0.224428
Q9Y248	GINS2	0.858782	1.23783	4.09902	2.04305	0.633096	0.805223
Q9BRX5	GINS3	1.84249	1.0763	2.70799	1.19251	0.161078	0.116205
Q9BRT9	GINS4	2.3105	0.877159	3.92698	1.4032	1.6699	0.526042
O14908	GIPC1	0.0675913	0.278296	0.12371	0.528822	0.103561	0.250525
Q9Y2X7	GIT1	1.72669	0.737688	2.3873	0.761117	0.0403202	0.0234289
Q14161	GIT2	1.40657	-0.821911	2.23632	-0.791906	0.0389882	0.0300055
P32189;Q14409	GK	3.89341	2.51303	2.98186	2.78726	NaN	0
P06280	GLA	4.40965	2.86573	2.53725	-0.396189	5.67634	-3.26192
P16278	GLB1	4.29865	0.814772	4.21536	0.930797	0.810515	0.116025
Q8IW92	GLB1L2	4.5991	-4.01147	0.340314	-0.801052	2.11799	3.21042
O94923	GLCE	2.63436	-2.59353	NaN	0	1.69785	1.3833
Q53GS7	GLE1	1.53287	1.33744	1.4092	0.93805	0.445429	-0.399386
Q92896	GLG1	1.89033	0.288481	5.7804	1.51661	5.48708	1.22813
Q92990	GLMN	0.485069	-0.144537	1.95475	0.431762	2.72341	0.5763
Q8WWB7	GLMP	2.76066	-1.69408	2.46303	-0.529085	2.46571	1.16499
Q04760	GLO1	2.92966	0.884742	1.71242	0.761632	0.238145	-0.123111
Q9HC38	GLOD4	0.414932	-0.134941	0.622153	0.226864	1.08138	0.361805
O76003	GLRX3	3.6664	1.12146	0.610979	-0.0971395	4.99498	-1.2186
Q86SX6	GLRX5	1.85631	1.2764	3.48114	2.00266	1.1671	0.726254
O94925	GLS	5.23272	-1.52469	2.1077	-0.368769	4.83175	1.15592
Q9UI32	GLS2	3.40584	-2.97195	NaN	0	2.85483	2.89883
Q68CQ7	GLT8D1	0.234895	0.294971	0.0574613	0.0624833	0.253635	-0.232487
Q9NZD2	GLTP	0.306444	-0.230194	1.93816	0.862118	1.83059	1.09231
P00367	GLUD1	2.88802	0.382853	3.82945	0.496847	1.0522	0.113994
P15104	GLUL	5.90704	-3.98219	NaN	0	6.78307	4.26979
Q49A26	GLYR1	1.95049	-0.413509	3.85435	-0.616623	1.40406	-0.203114
P17900	GM2A	2.82585	-1.06103	4.30834	-0.995574	0.162254	0.0654545
O60547	GMDS	4.31881	-1.37722	0.288353	0.838301	1.14826	2.21552
P60983	GMFB	2.86154	-0.647914	1.92557	0.571606	3.80229	1.21952
Q9P107	GMIP	1.9843	-1.19907	0.461315	-0.323988	1.43332	0.875084
Q96IJ6	GMPPA	5.18807	-2.45349	3.6727	-1.25434	6.26523	1.19915
Q9Y5P6	GMPPB	8.02135	-2.89516	3.89376	-1.11214	5.83914	1.78302
Q9P2T1	GMPR2	2.28637	-0.577907	0.894068	-0.678844	0.115417	-0.100937
P49915	GMPS	4.08388	0.592279	4.84948	0.824081	3.31161	0.231802
P29992;O95837	GNA11	0.380917	0.186073	0.645682	1.19148	0.660992	1.0054
Q14344	GNA13	2.28383	-0.757555	0.426413	-0.119356	2.35343	0.638199
P63096	GNAI1	2.62095	-1.83291	3.46602	-2.57921	3.11736	-0.746299
P04899	GNAI2	5.06352	-0.898743	3.04871	-0.296534	5.40113	0.602209
P08754	GNAI3	1.70988	-0.381922	3.35989	0.718737	4.08108	1.10066
P09471	GNAO1	NaN	0	4.64058	-2.1466	2.36612	-2.30633
P50148	GNAQ	3.71485	-4.60403	2.84914	-3.06768	5.29815	1.53635
Q5JWF2	GNAS	4.04139	-1.06359	2.29773	-0.248734	4.12367	0.814852
P62873	GNB1	0.0187082	0.00662311	0.504287	-0.104398	0.458161	-0.111022
Q9BYB4	GNB1L	1.79452	1.24271	0.609844	0.573197	0.693455	-0.669511
P62879	GNB2	4.81383	-1.12519	1.72302	-0.22031	5.64944	0.904879
Q9Y223	GNE	2.15071	-2.23651	1.4179	-1.78231	0.273319	0.454198
Q9UBI6	GNG12	3.75046	-2.06549	2.85801	-1.26776	3.04747	0.797733
P36915	GNL1	2.31402	-0.576804	3.64199	-0.648004	0.338666	-0.0712004
Q13823	GNL2	0.0639764	0.101272	0.349246	-0.468367	0.374068	-0.569638
Q9BVP2	GNL3	2.10404	0.241982	3.11417	0.361636	0.975007	0.119654
Q9NVN8	GNL3L	1.78805	0.691703	4.80551	-1.06169	4.27462	-1.75339
O15228	GNPAT	0.701386	-0.136712	1.06255	-0.210281	0.307824	-0.0735698
P46926;Q8TDQ7	GNPDA1	3.75292	1.1561	2.06264	0.341808	4.02089	-0.814292
Q8TDQ7	GNPDA2	0.281448	0.477625	0.213047	-0.11885	0.477417	-0.596475
Q96EK6	GNPNAT1	4.70431	-0.889743	4.79082	1.25975	6.74818	2.14949
P15586	GNS	2.4547	-0.282962	4.69021	-0.948778	5.55711	-0.665816
Q92805	GOLGA1	0.121701	0.0701823	0.241273	-0.109288	0.326903	-0.17947
Q08379	GOLGA2	3.62699	-0.960252	1.78647	-0.424891	2.52937	0.53536
Q08378	GOLGA3	0.711867	-0.225147	0.501965	-0.641014	0.380504	-0.415867
Q13439	GOLGA4	5.2635	-1.59505	3.25043	-0.945762	2.85326	0.649292
Q8TBA6	GOLGA5	0.634052	-0.292287	3.34233	2.40284	4.10759	2.69512
Q7Z5G4	GOLGA7	2.66737	-0.635979	1.11495	2.10459	1.8588	2.74057
Q14789	GOLGB1	5.95617	-1.46285	3.83129	-0.843312	4.45918	0.619542
O00461	GOLIM4	0.725729	0.440062	1.37872	-0.327025	1.57203	-0.767087
Q8NBJ4	GOLM1	4.35771	-1.80604	1.22876	0.923545	3.95911	2.72959
Q6P4E1	GOLM2	2.01074	-2.31872	0.56543	-0.730764	2.72404	1.58796
Q9H4A6	GOLPH3	5.45775	-1.83488	1.82689	-0.489077	4.43931	1.34581
Q9H4A5	GOLPH3L	3.53414	-1.81607	0.586055	-0.274381	4.5078	1.54169
Q9Y3E0	GOLT1B	0.587682	-0.266377	0.230024	-0.137661	0.336468	0.128716
Q9HD26	GOPC	2.65357	2.63117	0.466944	-0.280985	3.80059	-2.91216
Q9H8Y8	GORASP2	3.51044	-0.911435	1.6319	-0.378731	3.98247	0.532704
O95249	GOSR1	3.08383	-0.993732	3.79444	-0.628895	1.54874	0.364836
O14653	GOSR2	0.856268	-0.985453	0.138477	-0.174961	0.881042	0.810493
P17174	GOT1	2.67132	0.451332	1.25707	-0.135554	4.46167	-0.586886
P00505	GOT2	2.82903	0.328312	7.48277	1.27117	6.10812	0.94286
O43292	GPAA1	4.01522	-0.964305	3.2516	-0.640012	2.06168	0.324293
Q86UL3;Q53EU6	GPAT3	0.714461	2.35505	0.0465368	-0.236893	1.4034	-2.59194
Q86UL3	GPAT4	0.865619	-0.582364	2.14597	2.65791	2.99902	3.24028
Q9BRR8	GPATCH1	1.07125	-0.565071	3.29054	-1.6666	2.53081	-1.10153
Q8N954	GPATCH11	1.37167	0.691608	0.519947	0.792506	0.0578227	0.100897
Q5T3I0	GPATCH4	1.72102	0.495254	0.355227	-0.254268	1.53001	-0.749522
P35052	GPC1	2.88334	-1.252	1.60985	-0.489063	2.76529	0.762939
Q8N335	GPD1L	0.345139	-0.112884	2.71183	1.38245	3.22149	1.49534
P43304	GPD2	4.85757	-0.846328	2.69241	0.250014	6.06182	1.09634
Q9NQX3	GPHN	0.856932	0.411829	1.08156	-0.266842	2.04821	-0.678671
P06744	GPI	1.20409	0.228263	3.68476	0.321767	0.545179	0.0935035
Q92917	GPKOW	2.064	0.90541	1.57599	0.491458	1.60689	-0.413952
Q9HCN4	GPN1	0.158529	0.113515	1.5724	0.953982	1.43779	0.840467
[truncated: 3,949 more rows]
